# Supplementary material for: The global trends and distribution in tumor-infiltrating lymphocytes over the past 49 years: bibliometric and visualized analysis
Source: Front Immunol. 2025 Jan 6;15:1511866. doi: 10.3389/fimmu.2024.1511866 (PMC11743541; doi:10.3389/fimmu.2024.1511866)
Supplement: Supplementary file 2 [file Table2.xlsx]

## Sheet: Information of countries
The Global Trends and Distribution in Tumor-infiltrating Lymphocytes over the past 49 Years：Bibliometric and visualized analysis Beibei Wu
Information of countries
Country	Documents	Citations	TLS
usa	753	55331	519
italy	208	14587	138
japan	288	13925	92
germany	167	13917	352
australia	99	12891	282
france	136	12883	70
belgium	93	11563	263
peoples r china	459	11199	205
netherlands	102	8244	312
canada	73	7832	210
england	99	5623	344
south korea	145	5565	204
switzerland	61	5127	154
spain	55	3390	108
finland	42	3099	117
sweden	70	2931	188
austria	35	2618	82
denmark	59	2492	137
poland	33	2009	123
hungary	11	1670	75
ireland	4	1536	54
egypt	20	1529	20
israel	30	1499	18
qatar	7	1192	37
scotland	18	1101	15
greece	33	1097	15
peru	8	1049	80
taiwan	25	1047	61
brazil	32	1007	15
saudi arabia	9	599	6
norway	13	580	11
czech republic	18	511	55
pakistan	6	344	42
india	27	290	1
turkey	24	250	21
tanzania	2	246	38
romania	15	224	5
iran	17	195	3
singapore	7	156	44
chile	3	154	14
colombia	3	153	19
libya	7	135	3
portugal	11	123	7
tunisia	8	107	5
thailand	8	104	7
wales	5	96	33
mongolia	3	80	4
argentina	3	62	10
indonesia	11	58	19
algeria	1	54	3
new zealand	3	51	3
croatia	4	50	4
russia	7	49	3
yugoslavia	1	49	28
luxembourg	2	45	18
mexico	4	36	11
u arab emirates	2	30	5
cyprus	5	23	1
latvia	3	18	3
belarus	2	14	9
south africa	3	13	3
fed rep ger	1	7	2
iraq	1	6	2
morocco	1	3	1
jordan	2	1	1
bosnia & herceg	2	0	2
kenya	1	0	7
oman	1	0	7
sudan	1	0	3
kazakhstan	1	0	1

## Sheet: Sheet1
The top 10 countries contributed to publications
Rank	Country	Documents	Citations	TLS
1	usa	753	55331	519
2	peoples r china	459	11199	138
3	japan	288	13925	92
4	italy	208	14587	352
5	germany	167	13917	282
6	south korea	145	5565	70
7	france	136	12883	263
8	netherlands	102	8244	205
9	australia	99	12891	312
10	england	99	5623	210
The top 10 countries contributed to citations
Rank	Country	Documents	Citations	TLS
1	usa	753	55331	519
2	italy	208	14587	138
3	japan	288	13925	92
4	germany	167	13917	352
5	australia	99	12891	282
6	france	136	12883	70
7	belgium	93	11563	263
8	peoples r china	459	11199	205
9	netherlands	102	8244	312
10	canada	73	7832	210

## Sheet: International cooperation
International cooperation
From	To	Frequency
USA	CHINA	55
USA	ITALY	43
BELGIUM	AUSTRALIA	41
ITALY	BELGIUM	38
USA	GERMANY	38
USA	AUSTRALIA	37
FRANCE	BELGIUM	35
ITALY	FRANCE	35
USA	BELGIUM	32
USA	CANADA	31
USA	FRANCE	31
USA	UNITED KINGDOM	30
GERMANY	BELGIUM	27
ITALY	AUSTRALIA	27
USA	JAPAN	27
GERMANY	AUSTRALIA	26
FRANCE	AUSTRALIA	25
AUSTRALIA	CANADA	23
USA	NETHERLANDS	23
ITALY	UNITED KINGDOM	22
GERMANY	FRANCE	21
ITALY	GERMANY	20
ITALY	NETHERLANDS	19
ITALY	SPAIN	19
NETHERLANDS	BELGIUM	19
AUSTRALIA	UNITED KINGDOM	18
BELGIUM	CANADA	18
GERMANY	NETHERLANDS	18
ITALY	CANADA	17
USA	SPAIN	17
BELGIUM	UNITED KINGDOM	16
BELGIUM	SPAIN	15
FRANCE	CANADA	15
AUSTRALIA	SPAIN	14
GERMANY	SWITZERLAND	14
GERMANY	UNITED KINGDOM	14
UNITED KINGDOM	SPAIN	14
USA	KOREA	14
BELGIUM	SWEDEN	13
CHINA	AUSTRALIA	13
FINLAND	SWEDEN	13
FRANCE	NETHERLANDS	13
GERMANY	SPAIN	13
NETHERLANDS	AUSTRALIA	13
NETHERLANDS	CANADA	13
UNITED KINGDOM	CANADA	13
USA	SWITZERLAND	13
GERMANY	CANADA	12
ITALY	SWITZERLAND	12
USA	AUSTRIA	12
USA	SWEDEN	12
CHINA	UNITED KINGDOM	11
DENMARK	SWEDEN	11
GERMANY	AUSTRIA	11
NETHERLANDS	UNITED KINGDOM	11
USA	POLAND	11
AUSTRALIA	SWITZERLAND	10
CHINA	GERMANY	10
CHINA	JAPAN	10
FRANCE	SPAIN	10
FRANCE	UNITED KINGDOM	10
NETHERLANDS	SPAIN	10
UNITED KINGDOM	DENMARK	10
BELGIUM	AUSTRIA	9
BELGIUM	SWITZERLAND	9
CANADA	SPAIN	9
FRANCE	SWITZERLAND	9
GERMANY	SWEDEN	9
ITALY	AUSTRIA	9
ITALY	POLAND	9
ITALY	SWEDEN	9
NETHERLANDS	DENMARK	9
UNITED KINGDOM	SWEDEN	9
AUSTRALIA	SWEDEN	8
CANADA	DENMARK	8
GERMANY	DENMARK	8
GERMANY	POLAND	8
ITALY	DENMARK	8
NETHERLANDS	SWEDEN	8
USA	BRAZIL	8
USA	DENMARK	8
USA	PERU	8
AUSTRIA	POLAND	7
BELGIUM	FINLAND	7
BELGIUM	POLAND	7
CHINA	SWEDEN	7
FRANCE	AUSTRIA	7
FRANCE	SWEDEN	7
JAPAN	ITALY	7
NETHERLANDS	SWITZERLAND	7
SPAIN	POLAND	7
SPAIN	SWITZERLAND	7
USA	QATAR	7
AUSTRALIA	AUSTRIA	6
AUSTRALIA	DENMARK	6
AUSTRALIA	POLAND	6
BELGIUM	DENMARK	6
CANADA	AUSTRIA	6
FINLAND	LIBYA	6
ITALY	HUNGARY	6
KOREA	AUSTRALIA	6
KOREA	BELGIUM	6
NETHERLANDS	AUSTRIA	6
NETHERLANDS	POLAND	6
SPAIN	AUSTRIA	6
SPAIN	DENMARK	6
SWEDEN	LIBYA	6
UNITED KINGDOM	EGYPT	6
UNITED KINGDOM	FINLAND	6
USA	FINLAND	6
USA	GREECE	6
USA	ISRAEL	6
AUSTRALIA	GREECE	5
BELGIUM	HUNGARY	5
CANADA	SWEDEN	5
CANADA	SWITZERLAND	5
CHINA	AUSTRIA	5
CHINA	CANADA	5
CHINA	DENMARK	5
CHINA	FRANCE	5
CHINA	POLAND	5
CHINA	SWITZERLAND	5
FRANCE	POLAND	5
ITALY	FINLAND	5
ITALY	KOREA	5
JAPAN	AUSTRALIA	5
JAPAN	BELGIUM	5
JAPAN	FRANCE	5
JAPAN	NETHERLANDS	5
KOREA	CANADA	5
KOREA	FRANCE	5
POLAND	CZECH REPUBLIC	5
SPAIN	BRAZIL	5
SPAIN	SWEDEN	5
UNITED KINGDOM	AUSTRIA	5
UNITED KINGDOM	BRAZIL	5
UNITED KINGDOM	GREECE	5
AUSTRALIA	BRAZIL	4
AUSTRALIA	FINLAND	4
AUSTRALIA	PERU	4
AUSTRIA	CZECH REPUBLIC	4
BELGIUM	BRAZIL	4
BELGIUM	CZECH REPUBLIC	4
BELGIUM	GREECE	4
BELGIUM	IRELAND	4
BELGIUM	PERU	4
CANADA	BRAZIL	4
CANADA	POLAND	4
CHINA	BELGIUM	4
CHINA	ITALY	4
CHINA	NETHERLANDS	4
CHINA	SPAIN	4
FINLAND	DENMARK	4
GERMANY	BRAZIL	4
GERMANY	FINLAND	4
GREECE	CYPRUS	4
GREECE	CZECH REPUBLIC	4
GREECE	POLAND	4
GREECE	SWITZERLAND	4
ITALY	BRAZIL	4
ITALY	CZECH REPUBLIC	4
ITALY	GREECE	4
ITALY	IRELAND	4
ITALY	PERU	4
JAPAN	CANADA	4
JAPAN	GERMANY	4
JAPAN	POLAND	4
JAPAN	SWEDEN	4
KOREA	AUSTRIA	4
KOREA	NETHERLANDS	4
NETHERLANDS	BRAZIL	4
SPAIN	CZECH REPUBLIC	4
SPAIN	GREECE	4
SPAIN	HUNGARY	4
SPAIN	PORTUGAL	4
SWEDEN	AUSTRIA	4
SWEDEN	HUNGARY	4
SWEDEN	POLAND	4
SWEDEN	PORTUGAL	4
SWITZERLAND	AUSTRIA	4
SWITZERLAND	CZECH REPUBLIC	4
UNITED KINGDOM	NORWAY	4
UNITED KINGDOM	POLAND	4
USA	EGYPT	4
AUSTRALIA	QATAR	3
AUSTRALIA	SOUTH AFRICA	3
AUSTRIA	QATAR	3
BELGIUM	PORTUGAL	3
BELGIUM	QATAR	3
BELGIUM	SOUTH AFRICA	3
CANADA	CHILE	3
CANADA	QATAR	3
CHINA	BRAZIL	3
CHINA	KOREA	3
DENMARK	ARGENTINA	3
DENMARK	AUSTRIA	3
DENMARK	BRAZIL	3
DENMARK	HUNGARY	3
DENMARK	IRELAND	3
DENMARK	POLAND	3
FRANCE	DENMARK	3
FRANCE	FINLAND	3
FRANCE	PERU	3
FRANCE	QATAR	3
FRANCE	ROMANIA	3
GERMANY	CZECH REPUBLIC	3
GERMANY	GREECE	3
GERMANY	IRAN	3
GERMANY	KOREA	3
GERMANY	PERU	3
GERMANY	QATAR	3
GREECE	AUSTRIA	3
GREECE	DENMARK	3
HUNGARY	IRELAND	3
ITALY	NORWAY	3
ITALY	PORTUGAL	3
ITALY	QATAR	3
JAPAN	AUSTRIA	3
JAPAN	KOREA	3
JAPAN	MONGOLIA	3
JAPAN	SPAIN	3
JAPAN	UNITED KINGDOM	3
NETHERLANDS	GREECE	3
NETHERLANDS	INDIA	3
NETHERLANDS	QATAR	3
POLAND	QATAR	3
PORTUGAL	HUNGARY	3
SPAIN	IRELAND	3
SWEDEN	BRAZIL	3
SWEDEN	IRAN	3
SWEDEN	IRELAND	3
SWEDEN	SWITZERLAND	3
SWITZERLAND	HUNGARY	3
UNITED KINGDOM	HUNGARY	3
UNITED KINGDOM	IRELAND	3
UNITED KINGDOM	PAKISTAN	3
UNITED KINGDOM	SWITZERLAND	3
USA	CHILE	3
USA	HUNGARY	3
USA	INDIA	3
USA	MEXICO	3
AUSTRALIA	CHILE	2
AUSTRALIA	CZECH REPUBLIC	2
AUSTRALIA	HUNGARY	2
AUSTRALIA	INDIA	2
AUSTRALIA	IRELAND	2
AUSTRALIA	KENYA	2
AUSTRALIA	MEXICO	2
AUSTRALIA	NEW ZEALAND	2
AUSTRALIA	NORWAY	2
AUSTRIA	HUNGARY	2
AUSTRIA	IRELAND	2
AUSTRIA	LATVIA	2
AUSTRIA	PORTUGAL	2
BELGIUM	CHILE	2
BELGIUM	INDIA	2
BELGIUM	KENYA	2
BELGIUM	LATVIA	2
BELGIUM	LIBYA	2
BELGIUM	MEXICO	2
BELGIUM	ROMANIA	2
BELGIUM	TURKEY	2
BRAZIL	AUSTRIA	2
BRAZIL	CHILE	2
BRAZIL	INDIA	2
BRAZIL	MEXICO	2
CANADA	INDIA	2
CANADA	KENYA	2
CANADA	MEXICO	2
CANADA	PAKISTAN	2
CANADA	PERU	2
CANADA	SOUTH AFRICA	2
CHINA	CHILE	2
CHINA	INDIA	2
CHINA	PAKISTAN	2
CZECH REPUBLIC	HUNGARY	2
CZECH REPUBLIC	IRELAND	2
CZECH REPUBLIC	LATVIA	2
CZECH REPUBLIC	PORTUGAL	2
DENMARK	CHILE	2
DENMARK	CZECH REPUBLIC	2
DENMARK	INDIA	2
DENMARK	LATVIA	2
DENMARK	NORWAY	2
DENMARK	PAKISTAN	2
DENMARK	PORTUGAL	2
DENMARK	SWITZERLAND	2
EGYPT	MOROCCO	2
EGYPT	SAUDI ARABIA	2
FINLAND	AUSTRIA	2
FINLAND	BRAZIL	2
FINLAND	CZECH REPUBLIC	2
FINLAND	GREECE	2
FINLAND	HUNGARY	2
FINLAND	IRELAND	2
FINLAND	LATVIA	2
FINLAND	POLAND	2
FINLAND	PORTUGAL	2
FINLAND	SPAIN	2
FRANCE	BRAZIL	2
FRANCE	CHILE	2
FRANCE	CZECH REPUBLIC	2
FRANCE	GREECE	2
FRANCE	INDIA	2
FRANCE	IRAN	2
FRANCE	JORDAN	2
FRANCE	SOUTH AFRICA	2
FRANCE	TUNISIA	2
FRANCE	TURKEY	2
GERMANY	CHILE	2
GERMANY	HUNGARY	2
GERMANY	INDIA	2
GERMANY	JORDAN	2
GERMANY	ROMANIA	2
GERMANY	SOUTH AFRICA	2
GREECE	HUNGARY	2
GREECE	IRELAND	2
GREECE	LATVIA	2
GREECE	PORTUGAL	2
GREECE	SWEDEN	2
HUNGARY	LATVIA	2
IRAN	JORDAN	2
IRELAND	LATVIA	2
ITALY	CHILE	2
ITALY	INDIA	2
ITALY	IRAN	2
ITALY	ISRAEL	2
ITALY	LATVIA	2
ITALY	MEXICO	2
ITALY	SINGAPORE	2
ITALY	SOUTH AFRICA	2
JAPAN	IRAN	2
JAPAN	JORDAN	2
JAPAN	QATAR	2
KOREA	POLAND	2
KOREA	QATAR	2
KOREA	SPAIN	2
KOREA	UNITED KINGDOM	2
NETHERLANDS	CHILE	2
NETHERLANDS	CZECH REPUBLIC	2
NETHERLANDS	FINLAND	2
NETHERLANDS	IRAN	2
NETHERLANDS	NORWAY	2
NETHERLANDS	SOUTH AFRICA	2
NETHERLANDS	TURKEY	2
POLAND	HUNGARY	2
POLAND	IRELAND	2
POLAND	LATVIA	2
POLAND	PORTUGAL	2
PORTUGAL	IRELAND	2
PORTUGAL	LATVIA	2
SAUDI ARABIA	LIBYA	2
SOUTH AFRICA	KENYA	2
SPAIN	CHILE	2
SPAIN	INDIA	2
SPAIN	LATVIA	2
SPAIN	MEXICO	2
SPAIN	PERU	2
SPAIN	QATAR	2
SPAIN	SOUTH AFRICA	2
SWEDEN	ARGENTINA	2
SWEDEN	CHILE	2
SWEDEN	CZECH REPUBLIC	2
SWEDEN	INDIA	2
SWEDEN	LATVIA	2
SWEDEN	NORWAY	2
SWITZERLAND	IRELAND	2
SWITZERLAND	POLAND	2
SWITZERLAND	SOUTH AFRICA	2
UNITED KINGDOM	ARGENTINA	2
UNITED KINGDOM	BELARUS	2
UNITED KINGDOM	CHILE	2
UNITED KINGDOM	CZECH REPUBLIC	2
UNITED KINGDOM	INDIA	2
UNITED KINGDOM	KENYA	2
UNITED KINGDOM	LATVIA	2
UNITED KINGDOM	MEXICO	2
UNITED KINGDOM	PORTUGAL	2
UNITED KINGDOM	SAUDI ARABIA	2
UNITED KINGDOM	SINGAPORE	2
UNITED KINGDOM	SOUTH AFRICA	2
USA	COLOMBIA	2
USA	CZECH REPUBLIC	2
USA	IRAN	2
USA	JORDAN	2
USA	KENYA	2
USA	MOROCCO	2
USA	NORWAY	2
USA	ROMANIA	2
USA	SAUDI ARABIA	2
USA	SINGAPORE	2
USA	SOUTH AFRICA	2
USA	TANZANIA	2
USA	TUNISIA	2
ARGENTINA	BANGLADESH	1
ARGENTINA	CHILE	1
ARGENTINA	JORDAN	1
ARGENTINA	KENYA	1
ARGENTINA	MALAYSIA	1
ARGENTINA	MOROCCO	1
AUSTRALIA	ARGENTINA	1
AUSTRALIA	BANGLADESH	1
AUSTRALIA	CYPRUS	1
AUSTRALIA	EGYPT	1
AUSTRALIA	IRAN	1
AUSTRALIA	JORDAN	1
AUSTRALIA	MALAYSIA	1
AUSTRALIA	MOROCCO	1
AUSTRALIA	OMAN	1
AUSTRALIA	PAKISTAN	1
AUSTRALIA	ROMANIA	1
AUSTRALIA	SINGAPORE	1
AUSTRALIA	TANZANIA	1
AUSTRALIA	TURKEY	1
AUSTRIA	INDIA	1
AUSTRIA	IRAN	1
AUSTRIA	JORDAN	1
AUSTRIA	ROMANIA	1
AUSTRIA	SAUDI ARABIA	1
AUSTRIA	SINGAPORE	1
BELGIUM	ALGERIA	1
BELGIUM	ARGENTINA	1
BELGIUM	BANGLADESH	1
BELGIUM	EGYPT	1
BELGIUM	IRAN	1
BELGIUM	ISRAEL	1
BELGIUM	JORDAN	1
BELGIUM	LUXEMBOURG	1
BELGIUM	MALAYSIA	1
BELGIUM	MOROCCO	1
BELGIUM	NORWAY	1
BELGIUM	OMAN	1
BELGIUM	PAKISTAN	1
BELGIUM	SINGAPORE	1
BRAZIL	ARGENTINA	1
BRAZIL	BANGLADESH	1
BRAZIL	EGYPT	1
BRAZIL	IRAN	1
BRAZIL	IRELAND	1
BRAZIL	JORDAN	1
BRAZIL	KENYA	1
BRAZIL	LIBYA	1
BRAZIL	MALAYSIA	1
BRAZIL	MOROCCO	1
BRAZIL	NORWAY	1
BRAZIL	PAKISTAN	1
BRAZIL	POLAND	1
BRAZIL	PORTUGAL	1
BRAZIL	ROMANIA	1
BRAZIL	SAUDI ARABIA	1
BRAZIL	SOUTH AFRICA	1
BRAZIL	TANZANIA	1
CANADA	ARGENTINA	1
CANADA	BANGLADESH	1
CANADA	EGYPT	1
CANADA	GREECE	1
CANADA	IRAN	1
CANADA	IRELAND	1
CANADA	ISRAEL	1
CANADA	JORDAN	1
CANADA	MALAYSIA	1
CANADA	MOROCCO	1
CANADA	NORWAY	1
CANADA	OMAN	1
CANADA	ROMANIA	1
CANADA	SINGAPORE	1
CANADA	TANZANIA	1
CANADA	TURKEY	1
CHILE	BANGLADESH	1
CHILE	JORDAN	1
CHILE	KENYA	1
CHILE	MALAYSIA	1
CHILE	MOROCCO	1
CHINA	ARGENTINA	1
CHINA	BANGLADESH	1
CHINA	EGYPT	1
CHINA	IRAN	1
CHINA	IRELAND	1
CHINA	ISRAEL	1
CHINA	JORDAN	1
CHINA	KENYA	1
CHINA	MALAYSIA	1
CHINA	MEXICO	1
CHINA	MOROCCO	1
CHINA	NORWAY	1
CHINA	PERU	1
CHINA	ROMANIA	1
CHINA	RUSSIA	1
CHINA	SOUTH AFRICA	1
CHINA	TANZANIA	1
CHINA	THAILAND	1
CROATIA	QATAR	1
CYPRUS	BELARUS	1
CZECH REPUBLIC	IRAN	1
CZECH REPUBLIC	JORDAN	1
CZECH REPUBLIC	SAUDI ARABIA	1
CZECH REPUBLIC	SOUTH AFRICA	1
DENMARK	BANGLADESH	1
DENMARK	EGYPT	1
DENMARK	IRAN	1
DENMARK	ISRAEL	1
DENMARK	JORDAN	1
DENMARK	KENYA	1
DENMARK	MALAYSIA	1
DENMARK	MEXICO	1
DENMARK	MOROCCO	1
DENMARK	PERU	1
DENMARK	ROMANIA	1
DENMARK	SOUTH AFRICA	1
DENMARK	TANZANIA	1
EGYPT	ARGENTINA	1
EGYPT	BANGLADESH	1
EGYPT	CHILE	1
EGYPT	IRELAND	1
EGYPT	JORDAN	1
EGYPT	KENYA	1
EGYPT	LIBYA	1
EGYPT	MALAYSIA	1
EGYPT	MEXICO	1
EGYPT	NORWAY	1
EGYPT	PAKISTAN	1
EGYPT	QATAR	1
EGYPT	ROMANIA	1
EGYPT	SOUTH AFRICA	1
EGYPT	SUDAN	1
FINLAND	NORWAY	1
FINLAND	SAUDI ARABIA	1
FRANCE	ARGENTINA	1
FRANCE	BANGLADESH	1
FRANCE	EGYPT	1
FRANCE	HUNGARY	1
FRANCE	IRELAND	1
FRANCE	ISRAEL	1
FRANCE	KENYA	1
FRANCE	LUXEMBOURG	1
FRANCE	MALAYSIA	1
FRANCE	MEXICO	1
FRANCE	MOROCCO	1
FRANCE	NORWAY	1
FRANCE	PAKISTAN	1
FRANCE	PORTUGAL	1
FRANCE	SAUDI ARABIA	1
FRANCE	SINGAPORE	1
GERMANY	ARGENTINA	1
GERMANY	BANGLADESH	1
GERMANY	EGYPT	1
GERMANY	IRELAND	1
GERMANY	ISRAEL	1
GERMANY	KENYA	1
GERMANY	MALAYSIA	1
GERMANY	MEXICO	1
GERMANY	MOROCCO	1
GERMANY	NORWAY	1
GERMANY	PAKISTAN	1
GERMANY	PORTUGAL	1
GERMANY	RUSSIA	1
GERMANY	SAUDI ARABIA	1
GERMANY	SINGAPORE	1
GERMANY	TANZANIA	1
GERMANY	TURKEY	1
GREECE	COLOMBIA	1
GREECE	ISRAEL	1
GREECE	SOUTH AFRICA	1
INDIA	ARGENTINA	1
INDIA	BANGLADESH	1
INDIA	CHILE	1
INDIA	EGYPT	1
INDIA	IRAN	1
INDIA	IRELAND	1
INDIA	JORDAN	1
INDIA	KENYA	1
INDIA	MALAYSIA	1
INDIA	MEXICO	1
INDIA	MOROCCO	1
INDIA	NORWAY	1
INDIA	PAKISTAN	1
INDIA	ROMANIA	1
INDIA	SOUTH AFRICA	1
IRAN	ARGENTINA	1
IRAN	BANGLADESH	1
IRAN	CHILE	1
IRAN	EGYPT	1
IRAN	IRELAND	1
IRAN	KENYA	1
IRAN	MALAYSIA	1
IRAN	MEXICO	1
IRAN	MOROCCO	1
IRAN	NORWAY	1
IRAN	PAKISTAN	1
IRAN	ROMANIA	1
IRAN	SAUDI ARABIA	1
IRAN	SOUTH AFRICA	1
IRELAND	ARGENTINA	1
IRELAND	BANGLADESH	1
IRELAND	CHILE	1
IRELAND	JORDAN	1
IRELAND	KENYA	1
IRELAND	MALAYSIA	1
IRELAND	MEXICO	1
IRELAND	MOROCCO	1
IRELAND	PAKISTAN	1
ISRAEL	AUSTRIA	1
ISRAEL	POLAND	1
ITALY	ARGENTINA	1
ITALY	BANGLADESH	1
ITALY	CROATIA	1
ITALY	EGYPT	1
ITALY	IRAQ	1
ITALY	JORDAN	1
ITALY	KENYA	1
ITALY	LUXEMBOURG	1
ITALY	MALAYSIA	1
ITALY	MOROCCO	1
ITALY	PAKISTAN	1
ITALY	ROMANIA	1
ITALY	TURKEY	1
JAPAN	ARGENTINA	1
JAPAN	BANGLADESH	1
JAPAN	BRAZIL	1
JAPAN	CHILE	1
JAPAN	CZECH REPUBLIC	1
JAPAN	DENMARK	1
JAPAN	EGYPT	1
JAPAN	INDIA	1
JAPAN	IRELAND	1
JAPAN	KENYA	1
JAPAN	MALAYSIA	1
JAPAN	MEXICO	1
JAPAN	MOROCCO	1
JAPAN	NORWAY	1
JAPAN	PAKISTAN	1
JAPAN	ROMANIA	1
JAPAN	SAUDI ARABIA	1
JAPAN	SOUTH AFRICA	1
JAPAN	SWITZERLAND	1
JORDAN	BANGLADESH	1
JORDAN	KENYA	1
JORDAN	MALAYSIA	1
JORDAN	MOROCCO	1
KENYA	BANGLADESH	1
KENYA	MOROCCO	1
KENYA	OMAN	1
KOREA	ISRAEL	1
KOREA	PAKISTAN	1
KOREA	SINGAPORE	1
KOREA	SWEDEN	1
LIBYA	SUDAN	1
MALAYSIA	BANGLADESH	1
MALAYSIA	KENYA	1
MALAYSIA	MOROCCO	1
MEXICO	ARGENTINA	1
MEXICO	BANGLADESH	1
MEXICO	CHILE	1
MEXICO	JORDAN	1
MEXICO	KENYA	1
MEXICO	MALAYSIA	1
MEXICO	MOROCCO	1
MOROCCO	BANGLADESH	1
NETHERLANDS	ARGENTINA	1
NETHERLANDS	BANGLADESH	1
NETHERLANDS	EGYPT	1
NETHERLANDS	HUNGARY	1
NETHERLANDS	INDONESIA	1
NETHERLANDS	IRELAND	1
NETHERLANDS	ISRAEL	1
NETHERLANDS	JORDAN	1
NETHERLANDS	KENYA	1
NETHERLANDS	MALAYSIA	1
NETHERLANDS	MEXICO	1
NETHERLANDS	MOROCCO	1
NETHERLANDS	PAKISTAN	1
NETHERLANDS	PERU	1
NETHERLANDS	PORTUGAL	1
NETHERLANDS	ROMANIA	1
NORWAY	ARGENTINA	1
NORWAY	BANGLADESH	1
NORWAY	CHILE	1
NORWAY	IRELAND	1
NORWAY	JORDAN	1
NORWAY	KENYA	1
NORWAY	MALAYSIA	1
NORWAY	MEXICO	1
NORWAY	MOROCCO	1
NORWAY	PAKISTAN	1
NORWAY	SOUTH AFRICA	1
PAKISTAN	ARGENTINA	1
PAKISTAN	BANGLADESH	1
PAKISTAN	CHILE	1
PAKISTAN	JORDAN	1
PAKISTAN	KENYA	1
PAKISTAN	MALAYSIA	1
PAKISTAN	MEXICO	1
PAKISTAN	MOROCCO	1
PERU	CHILE	1
POLAND	IRAN	1
POLAND	JORDAN	1
POLAND	SAUDI ARABIA	1
POLAND	SOUTH AFRICA	1
POLAND	TANZANIA	1
PORTUGAL	LUXEMBOURG	1
ROMANIA	ARGENTINA	1
ROMANIA	BANGLADESH	1
ROMANIA	CHILE	1
ROMANIA	IRELAND	1
ROMANIA	JORDAN	1
ROMANIA	KENYA	1
ROMANIA	MALAYSIA	1
ROMANIA	MEXICO	1
ROMANIA	MOROCCO	1
ROMANIA	NORWAY	1
ROMANIA	PAKISTAN	1
ROMANIA	SOUTH AFRICA	1
RUSSIA	KAZAKHSTAN	1
SAUDI ARABIA	JORDAN	1
SAUDI ARABIA	PAKISTAN	1
SAUDI ARABIA	SUDAN	1
SOUTH AFRICA	ARGENTINA	1
SOUTH AFRICA	BANGLADESH	1
SOUTH AFRICA	CHILE	1
SOUTH AFRICA	IRELAND	1
SOUTH AFRICA	JORDAN	1
SOUTH AFRICA	MALAYSIA	1
SOUTH AFRICA	MEXICO	1
SOUTH AFRICA	MOROCCO	1
SOUTH AFRICA	OMAN	1
SOUTH AFRICA	PAKISTAN	1
SPAIN	ARGENTINA	1
SPAIN	BANGLADESH	1
SPAIN	EGYPT	1
SPAIN	IRAN	1
SPAIN	JORDAN	1
SPAIN	KENYA	1
SPAIN	LUXEMBOURG	1
SPAIN	MALAYSIA	1
SPAIN	MOROCCO	1
SPAIN	NORWAY	1
SPAIN	PAKISTAN	1
SPAIN	ROMANIA	1
SPAIN	TANZANIA	1
SPAIN	TURKEY	1
SWEDEN	BANGLADESH	1
SWEDEN	EGYPT	1
SWEDEN	JORDAN	1
SWEDEN	KENYA	1
SWEDEN	MALAYSIA	1
SWEDEN	MEXICO	1
SWEDEN	MOROCCO	1
SWEDEN	PAKISTAN	1
SWEDEN	PERU	1
SWEDEN	ROMANIA	1
SWEDEN	SAUDI ARABIA	1
SWEDEN	SOUTH AFRICA	1
SWITZERLAND	ARGENTINA	1
SWITZERLAND	BANGLADESH	1
SWITZERLAND	BRAZIL	1
SWITZERLAND	CHILE	1
SWITZERLAND	EGYPT	1
SWITZERLAND	INDIA	1
SWITZERLAND	IRAN	1
SWITZERLAND	ISRAEL	1
SWITZERLAND	JORDAN	1
SWITZERLAND	KENYA	1
SWITZERLAND	MALAYSIA	1
SWITZERLAND	MEXICO	1
SWITZERLAND	MOROCCO	1
SWITZERLAND	NORWAY	1
SWITZERLAND	PAKISTAN	1
SWITZERLAND	PORTUGAL	1
SWITZERLAND	ROMANIA	1
SWITZERLAND	TURKEY	1
THAILAND	SINGAPORE	1
TURKEY	IRAN	1
UNITED KINGDOM	BANGLADESH	1
UNITED KINGDOM	CYPRUS	1
UNITED KINGDOM	IRAN	1
UNITED KINGDOM	JORDAN	1
UNITED KINGDOM	MALAYSIA	1
UNITED KINGDOM	MOROCCO	1
UNITED KINGDOM	NEW ZEALAND	1
UNITED KINGDOM	OMAN	1
UNITED KINGDOM	PERU	1
UNITED KINGDOM	QATAR	1
UNITED KINGDOM	ROMANIA	1
UNITED KINGDOM	TANZANIA	1
UNITED KINGDOM	THAILAND	1
UNITED KINGDOM	TUNISIA	1
UNITED KINGDOM	TURKEY	1
UNITED KINGDOM	U ARAB EMIRATES	1
USA	ALGERIA	1
USA	ARGENTINA	1
USA	BANGLADESH	1
USA	CROATIA	1
USA	IRELAND	1
USA	MALAYSIA	1
USA	OMAN	1
USA	PAKISTAN	1
USA	PORTUGAL	1
USA	TURKEY	1
