# Supplementary material for: The global trends and distribution in tumor-infiltrating lymphocytes over the past 49 years: bibliometric and visualized analysis
Source: Front Immunol. 2025 Jan 6;15:1511866. doi: 10.3389/fimmu.2024.1511866 (PMC11743541; doi:10.3389/fimmu.2024.1511866)
Supplement: Supplementary file 3 [file Table3.xlsx]

## Sheet: Annual publication volumes for 
The Global Trends and Distribution in Tumor-infiltrating Lymphocytes over the past 49 Years：Bibliometric and visualized analysis Beibei Wu
Annual publication volumes for the top 30 authors.
Year	ROSENBERG SA	SALGADO R	LEE HJ	LOI S	DENKERT C	GONG G	HWU P	WHITESIDE TL	YANG JC	MICHIELS S	BERNATCHEZ C	KAWAKAMI Y	LI J	PRUNERI G	RIMM DL	SVANE IM	VIALE G	SOTIRIOU C	TOPALIAN SL	ADAMS S	DUDLEY ME	ITOH K	KIM S	LOIBL S	ROBBINS PF	CURIGLIANO G	DIECI MV	DONIA M	FORGET MA	YANNELLI JR
1975	0	0	0	0	0	0	0	0	0	0	0	0	0	0	0	0	0	0	0	0	0	0	0	0	0	0	0	0	0	0
1976	0	0	0	0	0	0	0	0	0	0	0	0	0	0	0	0	0	0	0	0	0	0	0	0	0	0	0	0	0	0
1977	0	0	0	0	0	0	0	0	0	0	0	0	0	0	0	0	0	0	0	0	0	0	0	0	0	0	0	0	0	0
1978	0	0	0	0	0	0	0	0	0	0	0	0	0	0	0	0	0	0	0	0	0	0	0	0	0	0	0	0	0	0
1979	0	0	0	0	0	0	0	0	0	0	0	0	0	0	0	0	0	0	0	0	0	0	0	0	0	0	0	0	0	0
1980	0	0	0	0	0	0	0	0	0	0	0	0	0	0	0	0	0	0	0	0	0	0	0	0	0	0	0	0	0	0
1981	0	0	0	0	0	0	0	0	0	0	0	0	0	0	0	0	0	0	0	0	0	0	0	0	0	0	0	0	0	0
1982	0	0	0	0	0	0	0	0	0	0	0	0	0	0	0	0	0	0	0	0	0	0	0	0	0	0	0	0	0	0
1983	0	0	0	0	0	0	0	0	0	0	0	0	0	0	0	0	0	0	0	0	0	0	0	0	0	0	0	0	0	0
1984	0	0	0	0	0	0	0	0	0	0	0	0	0	0	0	0	0	0	0	0	0	0	0	0	0	0	0	0	0	0
1985	0	0	0	0	0	0	0	0	0	0	0	0	0	0	0	0	0	0	0	0	0	0	0	0	0	0	0	0	0	0
1986	1	0	0	0	0	0	0	3	0	0	0	0	0	0	0	0	0	0	0	0	0	0	0	0	0	0	0	0	0	0
1987	2	0	0	0	0	0	0	2	1	0	0	0	0	0	0	0	0	0	1	0	0	0	0	0	0	0	0	0	0	0
1988	5	0	0	0	0	0	0	6	1	0	0	1	0	0	0	0	0	0	2	0	0	1	0	0	0	0	0	0	0	0
1989	5	0	0	0	0	0	0	3	2	0	0	0	0	0	0	0	0	0	3	0	0	1	0	0	0	0	0	0	0	0
1990	13	0	0	0	0	0	0	2	2	0	0	0	0	0	0	0	0	0	3	0	0	1	0	0	0	0	0	0	0	0
1991	9	0	0	0	0	0	0	2	0	0	0	0	0	0	0	0	0	0	2	0	0	4	0	0	0	0	0	0	0	1
1992	4	0	0	0	0	0	1	4	0	0	0	2	0	0	0	0	0	0	2	0	0	2	0	0	0	0	0	0	0	1
1993	6	0	0	0	0	0	1	2	2	0	0	1	0	0	0	0	0	0	3	0	0	0	0	0	0	0	0	0	0	0
1994	12	0	0	0	0	0	2	1	3	0	0	3	0	0	0	0	0	0	2	0	0	1	0	0	1	0	0	0	0	10
1995	5	0	0	0	0	0	0	0	0	0	0	5	0	0	0	0	0	0	1	0	0	0	0	0	4	0	0	0	0	2
1996	2	0	0	0	0	0	0	0	0	0	0	1	0	0	0	0	0	0	0	0	0	0	0	0	1	0	0	0	0	1
1997	2	0	0	0	0	0	0	0	0	0	0	1	0	0	0	0	0	0	0	0	0	5	0	0	1	0	0	0	0	1
1998	1	0	0	0	0	0	0	0	0	0	0	1	0	0	0	0	0	0	0	0	0	0	0	0	1	0	0	0	0	0
1999	1	0	0	0	0	0	0	0	0	0	0	0	0	0	0	0	0	0	0	0	0	0	0	0	1	0	0	0	0	0
2000	3	0	0	0	0	0	0	0	0	0	0	1	0	0	0	0	0	0	0	0	0	2	0	0	1	0	0	0	0	1
2001	1	0	0	0	0	0	0	0	0	0	0	1	0	0	0	0	0	0	0	0	0	0	0	0	0	0	0	0	0	0
2002	2	0	0	0	0	0	0	1	0	0	0	0	0	0	0	0	0	0	0	0	0	0	0	0	1	0	0	0	0	0
2003	1	0	0	0	0	0	0	0	0	0	0	0	0	0	0	0	0	0	0	0	1	0	0	0	0	0	0	0	0	0
2004	2	0	0	0	0	0	0	0	0	0	0	0	0	0	0	0	0	0	0	0	1	0	0	0	1	0	0	0	0	0
2005	0	0	0	0	0	0	0	0	0	0	0	0	0	0	0	0	0	0	0	0	0	0	0	0	0	0	0	0	0	0
2006	1	0	0	0	0	0	0	0	0	0	0	0	0	0	0	0	0	0	0	0	1	0	0	0	1	0	0	0	0	0
2007	1	0	0	0	0	0	0	0	0	0	0	0	1	0	0	0	0	0	0	0	0	0	0	0	0	0	0	0	0	0
2008	2	0	0	0	0	0	0	0	0	0	0	0	0	0	0	0	0	0	0	0	2	0	0	0	2	0	0	0	0	0
2009	3	0	0	0	0	0	0	0	1	0	0	0	0	0	0	0	0	0	0	0	2	0	0	0	0	0	0	0	0	0
2010	4	0	0	0	0	0	1	0	3	0	0	0	1	0	0	0	0	0	0	0	4	0	0	0	0	0	0	0	0	0
2011	0	0	0	0	0	0	3	0	0	0	1	0	0	0	0	0	0	0	0	0	0	0	0	0	0	0	0	0	0	0
2012	3	0	0	0	0	0	2	0	1	0	2	0	2	0	0	2	0	0	0	0	3	0	0	0	0	0	0	2	1	0
2013	1	1	1	2	0	0	1	0	1	1	0	0	0	0	0	0	1	1	0	0	1	0	0	0	0	0	0	0	0	0
2014	0	1	0	2	1	0	2	0	0	1	1	0	0	0	0	2	1	1	0	1	0	0	0	1	0	1	1	1	1	0
2015	3	2	4	5	3	4	4	0	1	1	3	0	2	2	2	0	2	3	0	1	1	0	0	2	0	0	1	1	1	0
2016	1	2	7	2	5	6	1	0	1	1	1	1	1	3	3	1	3	0	0	1	1	0	1	2	0	1	0	1	1	0
2017	2	7	5	7	5	5	1	0	1	3	1	0	2	5	2	1	3	5	0	2	0	0	3	2	1	5	3	1	1	0
2018	1	2	2	2	7	2	1	0	1	3	1	0	1	4	2	1	2	2	0	2	0	0	0	5	0	1	2	1	1	0
2019	2	4	4	3	3	3	1	0	1	3	2	1	2	1	3	1	1	2	0	4	0	0	2	1	0	3	4	0	2	0
2020	0	5	5	3	4	4	0	0	0	3	0	1	0	4	3	4	4	4	0	4	0	0	0	3	0	2	2	2	0	0
2021	1	4	1	2	2	1	1	0	1	2	2	1	2	0	2	2	2	0	0	1	0	0	3	1	1	2	0	1	2	0
2022	1	5	1	3	1	0	2	0	1	2	5	0	4	1	2	4	0	1	0	1	0	0	3	0	1	0	1	4	5	0
2023	1	5	2	2	1	0	0	0	0	1	0	0	3	1	2	2	2	1	0	1	1	1	5	1	0	1	2	2	0	0
2024	0	3	3	1	0	1	2	0	0	1	2	0	0	0	0	1	0	0	0	0	0	0	1	0	0	1	1	1	2	0

## Sheet: information of all authors
information of all authors
Author	Documents	TC	LocalCitations	h_index	m_index
ROSENBERG SA	104	18344	2360	62	1.59
SALGADO R	41	8374	1917	24	2
LEE HJ	35	1227	246	18	1.5
LOI S	34	9335	2118	26	2.167
DENKERT C	32	9033	2020	26	2.364
WHITESIDE TL	26	1999	508	21	0.538
HWU P	26	1348	261	17	0.515
GONG G	26	805	150	16	1.6
YANG JC	24	6669	798	21	0.553
MICHIELS S	22	5575	1287	18	1.5
VIALE G	21	5801	1499	17	1.417
PRUNERI G	21	4726	1253	18	1.8
RIMM DL	21	3878	819	16	1.6
SVANE IM	21	1080	230	16	1.231
KAWAKAMI Y	21	3419	212	17	0.459
BERNATCHEZ C	21	926	178	13	0.929
LI J	21	805	80	14	0.778
SOTIRIOU C	20	7627	1790	18	1.5
TOPALIAN SL	19	6639	936	18	0.474
LOIBL S	18	6966	1656	15	1.364
ADAMS S	18	5687	1405	15	1.364
DUDLEY ME	18	2512	390	15	0.682
ITOH K	18	1018	218	12	0.324
ROBBINS PF	18	3529	211	18	0.581
KIM S	18	575	64	10	1.111
DIECI MV	17	2688	668	14	1.273
CURIGLIANO G	17	2022	523	14	1.273
DONIA M	17	956	199	14	1.077
YANNELLI JR	17	2719	177	15	0.441
FORGET MA	17	487	94	11	0.846
BELLDEGRUN A	16	968	223	12	0.324
DEMARIA S	15	5506	1386	13	0.542
LOTZE MT	15	4524	532	13	0.351
PLATSOUCAS CD	15	1451	311	14	0.378
SARNAIK AA	15	769	183	10	0.769
EBERLEIN TJ	15	644	95	13	0.361
OHIRA M	15	437	95	10	1.25
PARK IA	15	625	91	13	1.3
LEE H	15	514	38	7	0.583
WANG J	15	259	31	8	1
WILLARD-GALLO K	14	3757	946	12	1.2
FLORIS G	14	3332	882	9	0.9
SAVAS P	14	2622	512	12	1.091
WUNDERLICH JR	14	2108	374	13	0.52
PILON-THOMAS S	14	620	154	10	0.769
HIRAKAWA K	14	501	104	10	1.111
SONG IH	14	609	89	12	1.2
TAKADA K	14	279	66	8	1
ZHANG L	14	569	48	10	0.769
LEE JH	14	364	43	8	0.615
WANG L	14	216	29	7	0.538
ODA Y	14	263	28	9	1.125
WANG H	14	221	25	8	0.286
CRISCITIELLO C	13	3748	946	11	1
VINGIANI A	13	2026	518	12	1.2
NELSON BH	13	3114	478	13	0.867
SCHACHTER J	13	699	167	9	0.474
KASHIWAGI S	13	402	94	8	0.889
KIM JY	13	412	85	10	1
JOTEREAU F	13	863	74	11	0.314
CHEN Y	13	195	27	8	0.267
WIENERT S	12	4686	1206	11	1.1
LARSIMONT D	12	1422	330	9	1.125
KAMMULA US	12	1501	233	10	0.667
SHERRY RM	12	1661	210	12	0.387
BESSER MJ	12	779	192	9	0.563
WANG Y	12	725	135	8	0.286
FREEDMAN RS	12	738	110	10	0.286
TANAKA K	12	512	97	10	0.278
PARK HS	12	578	51	9	0.75
ZHANG J	12	365	36	8	0.5
KIM YA	12	334	33	10	1.111
PENAULT-LLORCA F	11	3654	998	9	0.9
KOS Z	11	3562	937	10	0.909
VAN DEN EYNDEN G	11	3040	786	10	1
WHITE DE	11	3937	518	10	0.27
HERBERMAN RB	11	763	211	11	0.289
RADVANYI LG	11	837	167	11	0.786
HAYMAKER C	11	413	84	9	0.692
HAANEN JBAG	11	629	80	7	0.368
LI YF	11	1159	77	11	0.367
PARK S	11	431	77	6	0.4
KIM JH	11	331	77	5	0.417
WANG C	11	580	70	6	0.667
SHIBUTANI M	11	259	48	7	0.875
ZHANG Y	11	413	35	8	0.533
LI Y	11	168	21	7	0.28
BADVE S	10	4079	1057	9	0.9
SOLINAS C	10	1506	321	10	1.25
MIESCHER S	10	970	276	9	0.231
VONFLIEDNER V	10	970	276	9	0.231
NIJMAN HW	10	2181	222	9	0.563
MARKEL G	10	665	158	8	0.421
WOLF GT	10	750	137	8	0.205
WEBER JS	10	1313	136	8	0.229
STRATEN PT	10	573	110	9	0.29
KOK M	10	382	108	8	1.143
MULE JJ	10	759	82	8	0.229
ASANO Y	10	305	74	6	0.667
GOTO W	10	305	74	6	0.667
GOEDEGEBUURE PS	10	368	59	9	0.281
LEE SJ	10	226	39	8	0.533
HE J	10	284	33	7	0.538
XU Y	10	308	31	7	0.292
HORLINGS HM	9	1199	320	8	1
PREUSSER M	9	1925	295	9	0.9
DESMEDT C	9	1206	279	7	0.636
MILNE K	9	1546	203	9	0.643
ITZHAKI O	9	608	156	7	0.438
NIELSEN TO	9	640	153	7	0.636
MET Ö	9	685	146	9	0.692
BORCH TH	9	499	95	6	0.667
YU JH	9	439	82	7	0.7
LAENKHOLM AV	9	171	59	5	0.833
TSO CL	9	416	56	8	0.235
FOUNTZILAS G	9	284	51	6	0.667
DEKERNION JB	9	170	47	8	0.235
PANDOLFINO MC	9	293	38	7	0.226
KIM A	9	282	35	8	0.667
TANAKA H	9	132	32	5	0.147
HEO SH	9	287	30	8	0.889
ZHOU Q	9	267	25	7	0.438
OCK CY	9	191	23	4	0.5
LIU L	9	143	3	4	0.4
KLAUSCHEN F	8	5284	1225	7	0.7
SYMMANS WF	8	2594	644	6	0.25
ANDRÉ F	8	2020	486	7	0.7
BADVE SS	8	1357	362	6	0.545
LUEN SJ	8	1535	347	8	1
HARTMANN A	8	1582	232	6	0.75
RESTIFO NP	8	1111	156	7	0.226
STEINBERG SM	8	868	141	8	0.258
SCHWARTZENTRUBER DJ	8	1275	139	7	0.206
SALTZ J	8	865	138	8	1.143
GUARNERI V	8	593	136	6	0.545
SHARMA A	8	816	124	6	0.857
LEE JE	8	576	121	7	0.5
KURNICK JT	8	544	109	7	0.194
KIM K	8	487	91	6	0.429
LIU H	8	357	80	5	0.385
VINCENT-SALOMON A	8	311	78	6	1
YANG WT	8	198	78	7	0.778
YAMAGUCHI R	8	331	73	7	0.538
MELICHAR B	8	498	72	7	0.28
PARMIANI G	8	785	65	8	0.222
YANG J	8	311	60	6	0.176
TAKAHASHI K	8	312	51	5	0.167
CHATZOPOULOS K	8	279	49	6	0.667
XU B	8	254	47	5	0.294
AHN JH	8	231	46	6	0.6
FUJII T	8	133	43	5	0.625
WATANABE T	8	129	37	6	0.273
KABOO R	8	374	32	8	0.25
KHAMMARI A	8	236	31	7	0.304
ZEUTHEN J	8	354	30	7	0.226
FIGLIN R	8	267	28	8	0.25
CHEN X	8	295	27	7	0.7
CHEN L	8	220	25	6	0.353
MELIOLI G	8	183	21	6	0.194
MORI M	8	197	17	7	1.167
GIATROMANOLAKI A	8	161	16	6	0.261
KOUKOURAKIS MI	8	161	16	6	0.261
YAN L	8	248	14	7	1
CHEN H	8	114	14	5	0.179
ZHANG W	8	112	14	4	0.25
BECKER JC	8	196	13	8	0.25
HAYMAKER CL	8	117	12	5	0.5
LIU J	8	169	11	6	0.75
YAMAUE H	8	128	7	7	0.212
RIMM D	7	1470	373	7	0.778
FINEBERG S	7	1327	371	6	0.75
CHMIELIK E	7	1170	322	5	0.556
BALCH CM	7	793	203	7	0.189
RADOSEVIC-ROBIN N	7	582	202	5	0.556
AEBERSOLD P	7	1695	124	7	0.194
PUSZTAI L	7	634	116	6	0.6
KASID A	7	1578	115	7	0.194
GOFF SL	7	721	112	7	0.467
PARK SY	7	420	102	7	0.583
MADABHUSHI A	7	454	97	7	1.167
APPELLA E	7	2480	93	7	0.226
FINKE JH	7	388	68	7	0.189
TAKASHIMA T	7	296	68	6	0.667
KLEIN E	7	469	66	7	0.143
DE BRUYN M	7	724	62	6	0.667
MULLINAX JE	7	299	58	6	0.857
TSE GM	7	237	56	5	0.385
KOTOULA V	7	281	51	6	0.667
LI Z	7	461	48	4	0.308
RIVOLTINI L	7	1008	47	7	0.212
RYSKA A	7	220	47	5	0.294
YAMAMOTO H	7	302	46	5	0.156
ZHOU Y	7	490	43	6	0.4
SCHALPER KA	7	440	43	6	0.667
LI YQ	7	358	41	5	0.5
MIYOSHI Y	7	105	41	6	0.857
SHIRABE K	7	191	40	6	0.4
MAMI-CHOUAIB F	7	628	39	7	0.269
MAEDA K	7	225	38	7	0.206
OYAMA T	7	165	35	6	1
LEE M	7	258	34	7	0.875
CHA YJ	7	116	33	5	0.625
ALMANGUSH A	7	114	32	4	0.667
MARINCOLA FM	7	440	29	6	0.188
LIU Y	7	350	28	6	0.5
SAKELLARIOU-THOMPSON D	7	98	28	5	0.714
GERVOIS N	7	317	27	6	0.171
LI XX	7	284	26	6	0.667
ZHANG H	7	127	26	6	0.194
HUANG SC	7	524	25	7	0.25
SHEU BC	7	524	25	7	0.25
YU H	7	307	25	5	0.217
VAN DEURZEN CHM	7	108	24	5	0.714
GOGAS H	7	99	24	4	0.444
ZAGOURI F	7	99	24	4	0.444
FRIDMAN WH	7	226	22	6	0.182
KOH J	7	249	20	6	0.6
AMADORI D	7	152	19	6	0.2
FLAMINI E	7	152	19	6	0.2
RICCOBON A	7	152	19	6	0.2
RIDOLFI R	7	152	19	6	0.2
TANAKA T	7	201	18	6	0.176
CHOI S	7	148	18	4	0.5
CHOI KU	7	124	17	5	0.625
LIU YH	7	87	17	4	0.4
YANG Y	7	155	14	5	0.5
ZHANG X	7	142	14	4	0.364
QUAAS A	7	127	14	6	1.2
NOMOTO K	7	211	13	6	0.162
KIM KH	7	92	12	4	0.667
KIM Y	7	50	11	4	0.8
KINOSHITA F	7	82	8	5	1
IWAHASHI M	7	118	6	6	0.182
NOGUCHI K	7	74	6	5	0.152
SONG QK	7	66	6	5	0.714
LI L	7	62	4	4	0.125
SIRTAINE N	6	5319	1304	6	0.5
SOLOMON D	6	3443	584	5	0.132
ROJO F	6	1386	391	6	0.75
FOX SB	6	1314	375	6	0.667
FASCHING PA	6	1899	348	5	0.556
LACROIX-TRIKI M	6	1448	347	5	0.625
NUCIFORO P	6	1457	343	6	0.6
VAN DE VIJVER K	6	1192	324	5	0.556
COLPAERT C	6	1179	319	6	0.667
LAFRENIERE R	6	1664	256	4	0.103
HEO DS	6	456	156	6	0.158
SANCHEZ J	6	469	129	4	0.5
CASTILLO M	6	364	123	5	0.556
WEBER J	6	467	120	6	0.429
SCOLYER RA	6	991	112	6	0.462
HUANG J	6	437	95	6	0.462
MAO Y	6	392	93	4	0.364
HOLLEMA H	6	769	88	6	0.375
MORGAN RA	6	1848	82	6	0.171
SAKAGUCHI K	6	2019	81	6	0.194
BARTLETT JMS	6	234	80	6	0.857
GUPTA R	6	671	72	5	0.714
SCHOOF DD	6	319	72	6	0.167
GARAUD S	6	464	71	6	0.75
KURC T	6	670	70	5	0.714
HIGUCHI T	6	1301	69	6	0.333
RADVANYI L	6	314	68	5	0.333
EDWARDS CL	6	413	67	6	0.171
TOMITA S	6	278	66	5	0.139
IOANNIDES CG	6	382	63	5	0.147
WILLEMS SM	6	374	59	5	0.625
HADRUP SR	6	259	54	5	0.263
OHASHI PS	6	277	52	4	0.267
WANG K	6	584	49	5	0.238
NODA S	6	218	48	4	0.143
BIGANZOLI E	6	182	48	4	0.5
LEE HS	6	304	47	3	0.167
LI Q	6	443	46	4	0.364
ACS B	6	203	44	6	1
PSYRRI A	6	249	43	4	0.444
FUJITA K	6	220	41	5	0.152
NIELSEN M	6	193	41	5	0.714
WU X	6	271	40	4	0.5
JORDANOVA ES	6	725	38	6	0.333
THOMPSON AM	6	131	37	4	0.571
KIM SB	6	165	35	4	0.571
PARK JH	6	189	34	4	0.571
LU C	6	228	29	5	0.833
ZUBER M	6	255	28	6	0.171
KIM SW	6	167	28	4	0.4
LIU Q	6	147	28	4	0.4
DIEZ E	6	316	27	6	0.171
YOSHIDA N	6	543	24	5	0.161
DRÉNO B	6	181	24	6	0.261
ZOCCHI MR	6	248	23	6	0.171
TANAKA S	6	127	22	4	0.444
HO HN	6	489	21	6	0.214
GUO Y	6	75	21	4	0.8
LI M	6	162	20	6	0.75
WATANABE M	6	476	19	4	0.118
ARAVANTINOS G	6	81	19	3	0.333
PECTASIDES D	6	81	19	3	0.333
PONTE M	6	175	17	5	0.161
WANG X	6	232	16	4	0.148
YASUMOTO K	6	164	16	6	0.162
SEMINO C	6	63	16	4	0.129
YOSHIDA M	6	124	14	4	0.2
WANG Q	6	201	12	5	0.167
ZHAO S	6	87	12	4	0.667
WIMMENAUER S	6	76	12	4	0.118
CHOUAIB S	6	238	11	6	0.231
KANG GH	6	139	10	4	0.4
REYAL F	6	68	10	4	0.571
WANG W	6	111	8	3	0.231
YASUDA M	6	103	8	5	0.217
SHIMOKAWA M	6	73	8	4	0.8
YAMADA Y	6	91	7	5	1
CHEN C	6	174	6	4	0.154
ARII K	6	74	6	5	0.152
TANI M	6	74	6	5	0.152
TANIMURA H	6	74	6	5	0.152
TSUNODA T	6	74	6	5	0.152
MALLMANN P	6	64	6	4	0.121
SHI F	6	41	6	5	0.714
LI YC	6	101	5	5	0.556
ZHAO YJ	6	61	5	5	0.714
ISHIHARA S	6	50	5	4	0.8
WU JP	6	63	2	5	0.714
LIU ZY	6	46	1	4	0.667
THOMPSON EA	5	3105	804	5	0.5
IGNATIADIS M	5	3052	766	5	0.5
KIM SR	5	1393	400	4	0.444
DE AZAMBUJA E	5	1779	382	5	0.417
HEWITT S	5	1303	366	5	0.625
WATSON PH	5	1769	361	5	0.357
SYMMANS F	5	1297	350	5	0.625
HEPPNER BI	5	1699	343	5	0.556
BUDCZIES J	5	1794	333	5	0.556
SINGH B	5	1248	330	5	0.625
COMERMA L	5	1090	297	4	0.5
SANDERS M	5	1286	282	5	0.147
SHELTON TE	5	1141	210	5	0.227
LANGHAN MM	5	898	179	5	0.294
LEFFERS N	5	1625	163	5	0.313
DAEMEN T	5	1468	155	5	0.313
SPIESS PJ	5	1034	152	5	0.132
HUGHES MS	5	943	147	5	0.333
VOSE BM	5	627	132	5	0.104
TREVES AJ	5	563	132	5	0.263
CONTE P	5	514	131	5	0.455
MORETTA L	5	360	114	5	0.128
FULBRIGHT OJ	5	424	106	5	0.385
ANDERSEN MH	5	434	105	4	0.211
TOTH C	5	425	102	5	0.385
CHEN XS	5	331	92	4	0.364
SHEN KW	5	331	92	4	0.364
KIM HJ	5	379	88	4	0.286
MIHM MC	5	554	85	5	0.172
JIANG JT	5	423	82	5	0.5
KODAMA S	5	347	80	4	0.118
MULÉ JJ	5	280	79	5	0.385
CIOMPI F	5	233	71	5	1
HANNA MG	5	218	70	5	0.156
SALMERON MA	5	313	69	4	0.114
NITTA T	5	273	68	5	0.143
SAGARA Y	5	175	67	5	0.556
HOM SS	5	334	65	4	0.118
IWATSUKI S	5	323	64	5	0.135
SASANO H	5	301	64	5	0.385
OHSAWA M	5	270	64	5	0.556
HOLMES EC	5	269	64	5	0.125
HIDA AI	5	147	64	5	0.556
POWELL DJ	5	706	63	5	0.263
SPECTOR ME	5	265	62	3	0.429
RAYMAN P	5	386	60	5	0.143
BLENMAN KRM	5	210	58	4	0.667
BOISSON A	5	389	57	5	0.625
DE WIND A	5	389	57	5	0.625
PICCART-GEBHART M	5	389	57	5	0.625
LEUNG S	5	344	57	4	0.364
HALL M	5	234	56	5	0.556
TUBBS R	5	279	55	5	0.135
BUKOWSKI RM	5	417	54	5	0.143
AKIBA J	5	180	51	4	0.308
KIM WH	5	395	49	5	0.208
WEBB JR	5	520	48	5	0.385
VELCHETI V	5	402	47	4	0.444
YAMADA S	5	466	45	4	0.222
KIM HH	5	129	44	4	0.444
CHEN J	5	247	43	4	0.154
HOOIJBERG E	5	243	43	5	0.294
WESTERGAARD MCW	5	199	43	5	0.625
SHIMIZU Y	5	169	42	4	0.114
ZHENG LM	5	388	39	5	0.333
TUBBS RR	5	221	39	5	0.143
BERGHOFF AS	5	898	38	5	0.5
KUROZUMI S	5	117	38	5	0.625
COUKOS G	5	202	37	4	0.286
ELGAMIL M	5	846	35	5	0.167
WU RC	5	262	34	3	0.214
FUKUOKA T	5	203	32	5	0.625
NAGAHARA H	5	203	32	5	0.625
LEIVO I	5	110	32	4	0.667
MÄKITIE AA	5	110	32	4	0.667
STOVGAARD ES	5	107	32	4	0.8
DE GRUIJL TD	5	377	31	5	0.263
HAGSTRÖM J	5	96	31	3	0.429
PELEKANOU V	5	278	30	4	0.5
LABARRIÈRE N	5	222	30	5	0.217
WANG YL	5	278	29	4	0.286
AMARIA RN	5	90	29	4	0.5
FUJIMOTO Y	5	73	29	4	0.571
IMAMURA M	5	70	29	4	0.125
LI XY	5	272	28	4	0.444
HE W	5	245	28	4	0.154
YUAN Y	5	117	28	3	0.273
HIROTA S	5	69	28	4	0.105
PEYRET C	5	88	26	4	0.118
GRIMM EA	5	136	25	5	0.139
PENTHEROUDAKIS G	5	96	24	4	0.444
ROBBINS P	5	267	23	4	0.133
BROEKS A	5	174	23	4	0.4
KOUTRAS A	5	90	23	3	0.333
NAKAYAMA T	5	373	22	4	0.174
XIA JC	5	221	22	4	0.4
NGUYEN JM	5	182	22	5	0.217
JEONG J	5	76	22	4	0.571
SCHEPER RJ	5	208	21	5	0.152
SANDERS J	5	182	21	3	0.3
WANG E	5	161	21	5	0.217
SATO K	5	76	21	4	0.118
HAGLUND C	5	72	21	2	0.333
ZHOU CC	5	320	18	5	0.625
HEBERER M	5	258	18	5	0.156
NISHIMURA MI	5	219	18	5	0.161
KIM SY	5	141	18	3	0.333
BOBOS M	5	74	18	3	0.333
KOVÁCS A	5	57	18	4	0.667
CHEN QY	5	150	17	3	0.231
LEE SH	5	147	17	4	0.286
MAEURER MJ	5	310	16	4	0.125
GENERALI D	5	115	16	4	0.5
BABA H	5	370	15	5	0.833
LEE S	5	175	15	3	0.231
LI N	5	123	15	3	0.375
HASHIMOTO K	5	160	14	4	0.267
VOLTEAU C	5	124	14	5	0.278
DE PAOLA F	5	113	14	5	0.185
VAN DIEST PJ	5	80	14	4	1
PANDOLFI F	5	166	13	5	0.152
SUN Y	5	79	13	3	0.429
VAN DER BRUGGEN P	5	392	12	5	0.192
SPAGNOLI GC	5	183	12	4	0.125
LI K	5	141	12	5	0.385
RICHARD F	5	128	12	3	0.375
TANG Y	5	103	12	3	0.3
VONKLEIST S	5	48	11	3	0.088
ADAMS DH	5	227	10	4	0.138
BELLONE S	5	155	10	5	0.208
SANTIN AD	5	155	10	5	0.208
HONG SA	5	100	10	3	0.333
LEE CH	5	95	10	4	0.5
LANG-SCHWARZ C	5	66	10	4	0.571
VIETH M	5	66	10	4	0.571
JAZAERI AA	5	31	10	2	0.333
ECHCHAKIR H	5	195	9	5	0.192
LEE J	5	114	9	3	0.375
SHIMIZU K	5	107	9	4	0.5
LU ZM	5	107	9	4	0.444
ZHANG CT	5	107	9	4	0.444
TAKENOYAMA M	5	97	9	5	0.167
MORISAKI T	5	37	9	4	0.8
KAIRA K	5	109	8	5	0.714
HAVUNEN R	5	98	8	4	0.444
HEMMINKI A	5	98	8	4	0.444
KANERVA A	5	98	8	4	0.444
YANG L	5	84	8	4	0.571
TAGAWA T	5	70	8	4	0.8
KELLER H	5	66	8	3	0.097
DIELI F	5	323	7	4	0.333
YOSHIZUMI T	5	99	7	3	0.2
HAMY AS	5	49	7	3	0.429
TAKABE K	5	180	6	4	0.667
CHANG H	5	69	6	4	0.444
YANG H	5	55	6	3	0.231
SUN L	5	44	6	3	0.3
MEYER HJ	5	18	6	3	0.75
SUROV A	5	18	6	3	0.75
VERGNON I	5	169	5	5	0.192
LI X	5	90	5	4	0.667
ZHAO K	5	75	5	3	0.429
KHOURY T	5	53	5	4	0.571
ZHAO Y	5	38	5	3	0.375
WANG P	5	86	3	3	0.429
KOHASHI K	5	83	3	5	1
TAMAI M	5	63	3	4	0.121
MORI T	5	101	2	5	0.135
WANG T	5	37	0	4	0.364
ZHANG YC	5	36	0	4	0.5
LI ZH	5	22	0	2	0.5
NIELSEN T	4	3209	834	4	0.4
BROCK J	4	3119	816	4	0.4
SPARANO J	4	3023	781	4	0.4
ALLISON KH	4	2920	740	3	0.3
UNTCH M	4	2410	502	4	0.4
SINN P	4	2502	474	4	0.4
DARB-ESFAHANI S	4	2275	408	4	0.4
BOSSUYT V	4	1490	354	4	0.4
PACKARD BS	4	2561	345	4	0.108
KELLOKUMPU-LEHTINEN PL	4	1558	340	4	0.364
JOENSUU H	4	1527	339	4	0.308
BRCIC I	4	919	234	3	0.375
SUGIE T	4	910	230	3	0.094
ELLIS IO	4	1263	174	4	0.286
GREEN AR	4	1263	174	4	0.286
SATO E	4	2323	161	4	0.2
GOUBAR A	4	850	145	4	0.364
LAKHANI SR	4	392	143	4	0.444
WANG YH	4	552	135	4	0.444
SHAPIRA-FROMMER R	4	523	134	4	0.25
NISHIKAWA H	4	1944	125	4	0.2
ELLEBAEK E	4	532	120	4	0.308
KLEBANOFF CA	4	738	118	4	0.444
CHANG AE	4	525	116	4	0.108
BUSAM KJ	4	501	114	3	0.125
SEO AN	4	414	106	4	0.333
PHAN GQ	4	724	101	4	0.267
GRUBER SB	4	511	101	3	0.25
MOORE M	4	433	101	4	0.087
RAMACHANDRAN R	4	402	101	4	0.308
WARDELL S	4	402	101	4	0.308
CHACON J	4	484	99	3	0.231
THOMPSON JF	4	810	96	4	0.308
KRADIN RL	4	414	96	4	0.111
EVEN J	4	820	95	4	0.129
CASTANEDA CA	4	243	95	4	0.444
BELLILE E	4	491	89	4	0.4
THOMAS D	4	491	89	4	0.4
PAPADOPOULOS N	4	373	86	4	0.174
JOHNSON JT	4	279	82	4	0.105
BARTH RJ	4	700	79	4	0.114
TAKAHASHI T	4	357	78	4	0.118
TAKAKUWA K	4	342	77	3	0.088
PARKINSON DR	4	847	76	4	0.118
ZHANG M	4	350	75	2	0.154
ZIPPEL D	4	240	75	4	0.25
BRADFORD CR	4	411	74	3	0.333
LIEN HC	4	360	74	4	0.167
DAVIES MA	4	356	72	4	0.308
CHEN K	4	385	71	4	0.105
ZHOU JH	4	352	68	4	0.19
ABDULJABBAR K	4	200	68	4	0.8
MOORE DA	4	200	68	4	0.8
BAGNARDI V	4	209	67	4	0.444
SONDAK VK	4	204	66	3	0.231
OERTLI D	4	421	64	4	0.25
WU CP	4	320	64	4	0.4
TAKAHASHI M	4	269	63	4	0.118
ANDERSON WF	4	1397	62	4	0.114
NGUYEN A	4	314	62	4	0.4
STOECK M	4	218	62	4	0.108
VAN DEN BERG JH	4	345	61	4	0.571
ANDERSEN R	4	316	61	4	0.444
YONEMORI K	4	339	59	3	0.231
BARRAS C	4	223	59	4	0.108
WU Y	4	199	59	3	0.333
LI H	4	299	56	3	0.1
HEWITT SM	4	197	56	4	0.571
LIU JJ	4	298	55	3	0.273
CHEN JQ	4	257	52	3	0.231
GOLUB SH	4	211	52	4	0.1
YAMAGUCHI K	4	1266	51	4	0.222
CHIN Y	4	108	50	2	0.061
RAUS J	4	108	50	2	0.061
VANKY F	4	296	47	4	0.082
VAN DEN EERTWEGH AJM	4	406	45	4	0.211
LIU SJ	4	278	44	4	0.267
CHEN LJ	4	237	44	4	0.5
YAMAGUCHI M	4	165	43	4	0.308
YANO H	4	158	43	4	0.114
MORIKAWA T	4	538	42	3	0.143
KIRKWOOD JM	4	215	42	3	0.2
ROHAAN MW	4	254	40	2	0.286
MATSUMOTO H	4	111	40	4	0.5
ITOH T	4	473	39	4	0.129
STRICKLAND KC	4	994	38	3	0.3
IKARASHI H	4	190	38	3	0.091
HORIGUCHI J	4	110	38	4	0.5
IWAMOTO T	4	187	37	4	0.444
NIIKURA N	4	187	37	4	0.444
HARTMAN J	4	125	37	4	0.8
JÖHRENS K	4	300	36	4	0.4
MEIJER CJLM	4	211	36	4	0.174
ZHANG JB	4	247	35	4	0.4
LAMBERTINI M	4	168	35	3	0.375
MCHUGH JB	4	167	35	3	0.429
BRENNER JC	4	160	35	3	0.429
SHIN HJ	4	82	35	4	0.444
VAN DER BURG SH	4	612	34	4	0.222
SCHUMACHER TN	4	397	34	3	0.429
PLAT A	4	267	34	3	0.333
FOPPEN MHG	4	185	33	4	0.4
HAYASHI N	4	200	32	4	0.444
DIECKMANN K	4	834	31	4	0.4
RICKEN G	4	834	31	4	0.4
WIDHALM G	4	834	31	4	0.4
ZHANG Z	4	170	31	4	0.444
GEORGE WD	4	146	31	4	0.114
RAJKY O	4	674	30	4	0.4
SEHOULI J	4	293	30	4	0.286
MATSUTANI S	4	196	30	4	0.5
HAMID O	4	185	30	4	1
OPDAM M	4	144	30	3	0.5
BIRNER P	4	476	29	4	0.4
CORREDOR G	4	240	29	4	0.667
BATAILLON G	4	160	29	3	0.5
TRUEB L	4	151	29	3	0.5
ZIMMERMANN S	4	151	29	3	0.5
SOINI Y	4	252	28	4	0.154
DE SILVA P	4	228	28	4	0.5
CRACIUN L	4	312	27	4	0.5
ZENG YX	4	266	27	4	0.267
WANG B	4	205	27	3	0.3
KUMAR S	4	91	26	3	0.25
ZHENG ZL	4	462	25	4	0.25
SARNAIK A	4	168	25	4	0.333
ALEXANDER RB	4	164	25	4	0.114
SEO JH	4	126	25	3	0.25
WILMOTT JS	4	304	24	4	0.4
NGUYEN LT	4	139	24	3	0.2
RETÈL VP	4	155	23	3	0.429
HUANG Y	4	296	22	4	0.364
OUDEJANS JJ	4	219	22	4	0.174
LINN SC	4	129	22	3	0.5
AHN SG	4	57	22	3	0.429
CASTELLI C	4	210	21	4	0.121
NAKAMURA M	4	170	21	4	0.333
SHIA J	4	89	21	3	0.125
ZHANG S	4	76	21	3	0.3
OKUMURA K	4	72	21	4	0.118
BURGER UL	4	99	20	4	0.129
CHANG MP	4	99	20	4	0.129
HAWKINS RE	4	82	20	3	0.3
TRAMM T	4	50	20	3	0.429
WANG RF	4	267	19	4	0.133
FERRARINI M	4	215	19	4	0.114
KUPPEN PJK	4	107	19	4	0.5
MIGLIETTA F	4	95	19	3	0.5
INOUE N	4	80	19	4	0.118
PAPAKOSTAS P	4	78	19	3	0.333
PEOPLES GE	4	211	18	3	0.094
YAGUCHI T	4	177	18	4	0.444
FREY AB	4	174	18	4	0.148
MATHIOT C	4	129	18	3	0.091
LI CX	4	58	18	2	0.4
HE YY	4	301	17	4	0.5
FASSAN M	4	157	17	3	0.429
PATEL SP	4	101	17	4	0.4
TRIPATHY D	4	87	17	3	0.429
FUKUI R	4	47	17	3	0.5
HAN S	4	268	16	4	0.364
GUILLOUX Y	4	255	16	4	0.125
BEATTY M	4	79	16	4	0.571
XU L	4	69	16	4	0.25
SAPINO A	4	68	16	3	0.75
ZOLOTA V	4	68	16	3	0.75
BABA Y	4	354	15	4	0.667
ISHIMOTO T	4	354	15	4	0.667
MIYAMOTO Y	4	354	15	4	0.667
BANG WS	4	168	15	4	0.444
KITANO S	4	159	15	4	0.222
TARTOUR E	4	125	15	3	0.097
PRAT A	4	116	15	4	0.571
RIDOLFI L	4	104	15	4	0.148
HE JJ	4	65	15	2	0.2
ZHANG JH	4	57	15	3	0.6
TAKAHASHI H	4	52	15	4	0.118
ZHANG MY	4	49	15	3	0.375
DILLMAN RO	4	180	14	4	0.118
KIM H	4	161	14	3	0.6
KANG J	4	129	14	4	0.4
RESNICK MB	4	129	14	4	0.154
CHAMBERLAIN CA	4	73	14	4	0.8
QUEIROLO P	4	43	14	3	0.097
PIETRA G	4	38	14	3	0.097
ARIHIRO K	4	37	14	3	0.5
KADOYA T	4	37	14	3	0.5
MASUMOTO N	4	37	14	3	0.5
OKADA M	4	37	14	3	0.5
SASADA S	4	37	14	3	0.5
SHIMOI T	4	105	13	3	0.375
LIU N	4	100	13	3	0.429
LI XJ	4	72	13	2	0.25
DEMOTTE N	4	383	12	4	0.235
HIRANO N	4	102	12	2	0.333
WANG SM	4	79	12	3	0.375
EGUCHI S	4	58	12	3	0.333
JENSEN MB	4	46	12	2	0.333
ADRADA BE	4	31	12	3	1
HUO L	4	31	12	3	1
RAUCH GM	4	31	12	3	1
VALERO V	4	31	12	3	1
LOHNEIS P	4	186	11	4	0.286
JURETIC A	4	176	11	3	0.094
LEE JJ	4	153	11	4	0.286
HERSH EM	4	141	11	4	0.125
TRENTIN L	4	113	11	4	0.121
DRAGHI A	4	83	11	3	0.6
LU ZX	4	73	11	2	0.4
CHANG YL	4	69	11	3	0.214
HWANG C	4	61	11	3	0.5
ROTH JA	4	44	11	3	0.088
WANG HB	4	27	11	2	0.667
STEGER GG	4	81	10	4	0.129
TANAKA R	4	77	10	3	0.081
LIU YF	4	38	10	3	0.429
PECORELLI S	4	141	9	4	0.167
KOYAMA S	4	139	9	4	0.167
BOYLE LA	4	130	9	4	0.121
DRENO B	4	126	9	4	0.133
SO T	4	103	9	4	0.174
ZANCONATI F	4	100	9	3	0.375
LANG-SCHWARZ K	4	58	9	3	0.429
MELCHER B	4	58	9	3	0.429
STERLACCI W	4	58	9	3	0.429
PURI RK	4	55	9	3	0.086
POGGI A	4	53	9	4	0.114
CHEN ZH	4	20	9	3	0.5
DENG XQ	4	20	9	3	0.5
LIU WP	4	20	9	3	0.5
YE YX	4	20	9	3	0.5
ZHANG WY	4	20	9	3	0.5
ZHANG WJ	4	167	8	3	0.231
SUN J	4	147	8	3	0.6
LIM YJ	4	126	8	3	0.3
CANNON MJ	4	122	8	4	0.167
HANAGIRI T	4	117	8	4	0.148
JEON YK	4	105	8	3	0.375
LEE WJ	4	96	8	4	0.333
YUAN ZY	4	67	8	3	0.375
FARTHMANN EH	4	40	8	3	0.097
CHEN G	4	26	8	2	0.667
GROGAN TM	4	166	7	4	0.114
CERVERA-CARRASCON V	4	82	7	3	0.6
ONO Y	4	57	7	3	0.6
WAKASU S	4	57	7	3	0.6
RAHNER S	4	38	7	3	0.097
ISHIKAWA T	4	25	7	3	0.097
VAN DEN EYNDE BJ	4	355	6	4	0.167
YOONG KF	4	198	6	3	0.103
SHEN J	4	137	6	3	0.3
SAITO T	4	85	6	4	0.108
KLUSSMANN JP	4	70	6	4	0.8
ZHOU J	4	84	5	4	0.4
WEN XY	4	63	5	2	0.2
LI W	4	44	5	3	0.375
PAPOUDOU-BAI A	4	40	5	3	0.6
WU GJ	4	33	5	4	0.571
RAJPOOT N	4	30	5	3	1
KOLIOU GA	4	23	5	2	0.4
FOSCHINI MP	4	22	5	4	1
BAE JM	4	21	5	2	0.4
LI BR	4	21	5	3	0.097
ALBERTS SR	4	19	5	3	0.75
LEDDEROSE S	4	14	5	2	0.667
HARADA M	4	152	4	4	0.133
OSHI M	4	108	4	3	0.6
MATSUZAKI G	4	106	4	4	0.133
ZHU Q	4	93	4	3	0.375
WANG CX	4	70	4	3	0.375
ZHANG Q	4	62	4	2	0.2
ANTONOFF MB	4	59	4	2	0.5
WANG RB	4	53	4	4	0.571
MURATA K	4	39	4	2	0.4
NAKANO T	4	38	4	3	0.5
YAMAMOTO K	4	32	4	3	0.15
MASUDA K	4	26	4	3	0.75
KIM M	4	20	4	2	0.4
OZMEN V	4	17	4	3	0.429
JIA YY	4	8	4	2	1
NIE F	4	8	4	2	1
WOOD GS	4	230	3	4	0.129
ZHANG XH	4	139	3	3	0.333
NAKAMURA T	4	93	3	3	0.111
YANG JH	4	88	3	3	0.375
PALMIERI M	4	76	3	4	0.182
NEESON PJ	4	69	3	2	0.286
ZHANG F	4	60	3	4	0.154
FIETKAU R	4	54	3	4	0.25
HOTTA T	4	33	3	3	0.1
MIZOBATA S	4	33	3	3	0.1
LIU SY	4	47	2	3	0.6
GAO QL	4	35	2	3	0.375
BORKENHAGEN K	4	19	2	2	0.056
BRYANT LD	4	19	2	2	0.056
CHEN S	4	13	2	2	0.4
HAN B	4	29	1	2	0.333
ZHAO M	4	18	1	2	0.333
PARK G	4	10	1	2	0.667
WANG JL	4	61	0	2	0.25
ZHANG JY	4	54	0	2	0.154
NAKAGAWA T	4	39	0	4	0.8
KOBAYASHI T	4	39	0	3	0.25
PEREZ EA	3	3148	795	3	0.273
PICCART MJ	3	2692	589	3	0.25
VON MINCKWITZ G	3	2262	457	3	0.3
SEIPP CA	3	3279	431	3	0.081
PFITZNER BM	3	2211	426	3	0.3
SCHEM C	3	2100	386	3	0.3
SCHMITT WD	3	2100	386	3	0.3
TERNES N	3	1192	324	3	0.375
BEDRI S	3	1102	306	3	0.333
DE WIND R	3	1102	306	3	0.333
SCHNITT S	3	1006	271	3	0.375
WEI JP	3	2218	257	3	0.081
SINN BV	3	1042	257	3	0.3
ESTRADA MV	3	1299	249	3	0.333
FUMAGALLI D	3	1052	243	3	0.273
PAIK S	3	938	239	3	0.375
VAN DEN EYNDEN GGGM	3	938	239	3	0.375
STEELE KE	3	966	234	3	0.375
ZHA JP	3	966	234	3	0.375
JOHN T	3	963	234	3	0.333
TUNG N	3	922	232	3	0.375
HENDRY S	3	910	232	3	0.375
JUCO JW	3	911	231	3	0.375
KORSKI K	3	911	231	3	0.375
GEVAERT T	3	906	230	3	0.375
WANG M	3	965	223	3	0.273
ANDRE F	3	899	206	3	0.273
DIETEL M	3	997	201	3	0.3
GNJATIC S	3	2312	161	3	0.15
MUNZONE E	3	622	148	3	0.333
DISIS ML	3	906	143	3	0.333
STANTON SE	3	895	143	2	0.222
MATHIEU MC	3	491	131	3	0.273
KUBI A	3	505	129	3	0.188
SHALMON B	3	505	129	3	0.188
LAZAR AJ	3	746	114	3	0.429
LEE HE	3	495	107	3	0.176
DELEEUW RJ	3	839	102	3	0.231
ZIKICH D	3	418	101	3	0.214
HÖLMICH LR	3	458	96	3	0.231
GROSS CA	3	481	92	3	0.2
KOST SE	3	926	89	3	0.231
MCHUGH J	3	481	89	3	0.3
CARTER CS	3	656	86	3	0.083
MANSARAY R	3	366	86	3	0.231
ROSS MI	3	374	84	3	0.088
HWU WJ	3	376	82	3	0.214
TOOMEY MA	3	709	81	3	0.3
ROBLIN E	3	226	78	3	0.6
TOKUNAGA A	3	340	77	3	0.088
BEN-NUN A	3	338	77	3	0.231
KIM RS	3	222	76	3	0.5
SOMERVILLE RPT	3	512	75	3	0.25
DANFORTH DN	3	478	74	3	0.333
PRIETO PA	3	378	73	3	0.2
KINOSHITA T	3	462	72	3	0.231
PATEL S	3	374	72	3	0.231
HUDECEK J	3	199	71	3	0.6
VOORWERK L	3	199	71	3	0.6
KANBOUR A	3	190	71	3	0.081
SINGH R	3	212	69	3	0.375
CHEN IC	3	202	69	3	0.6
BERWICK M	3	273	68	2	0.083
JUNKER N	3	216	68	3	0.231
AMGAD M	3	195	68	3	0.6
BALSLEV E	3	195	68	3	0.6
GONZALEZ-ERICSSON P	3	195	68	3	0.6
THAGAARD J	3	195	68	3	0.6
STEINMAN L	3	250	67	3	0.086
GALLAS BD	3	193	67	3	0.6
ROTMENSZ N	3	192	67	3	0.333
MOYER J	3	369	66	3	0.333
ROZEK L	3	369	66	3	0.333
PONTES E	3	258	66	3	0.081
BUISSERET L	3	323	64	3	0.375
ISHIDA T	3	278	64	3	0.083
TAMAKI K	3	262	63	3	0.273
BATISTE R	3	636	62	3	0.429
HOU L	3	636	62	3	0.429
SAMARAS D	3	636	62	3	0.429
ZHAO TH	3	636	62	3	0.429
HU WW	3	302	62	3	0.3
SHAO YJ	3	302	62	3	0.3
TSUDA H	3	335	60	2	0.154
FUJIWARA Y	3	336	59	3	0.231
TADA H	3	311	59	3	0.107
SUZUKI A	3	260	59	3	0.091
MIYASHITA M	3	260	58	3	0.273
WANG XH	3	123	58	3	0.333
TOMSOVÁ M	3	287	56	3	0.176
QIAO L	3	204	56	3	0.081
BLAESE RM	3	1271	55	3	0.086
CORNETTA K	3	1271	55	3	0.086
MANCINI M	3	265	55	3	0.088
TEN HOOR KA	3	504	54	3	0.188
VAN DER ZEE AGJ	3	504	54	3	0.188
BALERMPAS P	3	362	54	3	0.273
RÖDEL C	3	362	54	3	0.273
RÖDEL F	3	362	54	3	0.273
SONG X	3	282	54	3	0.375
ALEXANDER J	3	245	53	3	0.086
TAPIA C	3	161	53	3	0.231
BOCKMAYR M	3	313	52	3	0.333
MITTENDORF EA	3	99	52	2	0.222
YAMAMOTO S	3	265	51	3	0.094
WANG XX	3	256	51	3	0.375
THOMAS GJ	3	432	50	3	0.273
NAVEAUX C	3	280	50	3	0.375
PRINCE ME	3	218	50	3	0.333
EHINGER A	3	134	50	3	0.6
VAN DE VIJVER KK	3	129	50	3	0.6
TANAKA Y	3	1235	49	2	0.074
CHAE SW	3	336	48	2	0.118
SCHATTON T	3	277	48	3	0.273
HIRATA T	3	247	48	3	0.231
BESSE B	3	489	46	3	0.3
ANDERSEN S	3	438	46	3	0.333
DONNEM T	3	438	46	3	0.333
RICHARDSEN E	3	438	46	3	0.333
CHEANG MCU	3	123	46	3	0.6
PHAROAH PDP	3	507	45	3	0.3
ADAM J	3	499	45	3	0.3
KLUGER HM	3	251	45	3	0.3
RAKHA EA	3	171	44	3	0.375
TAKAHASHI Y	3	259	43	3	0.086
KANOMATA N	3	148	43	3	0.231
TANAKA M	3	148	43	3	0.231
HEEMSKERK B	3	440	42	3	0.158
ZHANG DC	3	219	42	3	0.375
ONODA N	3	194	42	3	0.333
WANG ZH	3	185	42	3	0.5
WU JY	3	169	42	3	0.333
DARCY PK	3	624	41	3	0.3
KATO K	3	458	41	3	0.143
GAO DX	3	203	41	2	0.182
BETHMANN D	3	110	41	3	0.5
MOEN R	3	1127	40	3	0.086
SHUKLA SA	3	965	39	3	0.3
WU CJ	3	965	39	3	0.3
LEE YJ	3	297	39	3	0.176
ATKINSON EN	3	246	39	3	0.097
TEMPLIN S	3	246	39	3	0.097
OHI Y	3	101	39	3	0.333
D'ANDREA AD	3	994	38	3	0.3
HOWITT BE	3	994	38	3	0.3
KONSTANTINOPOULOS PA	3	994	38	3	0.3
MATULONIS UA	3	994	38	3	0.3
RITTERHOUSE LL	3	994	38	3	0.3
RODIG S	3	994	38	3	0.3
FLEUREN GJ	3	404	38	3	0.091
YE J	3	283	38	3	0.231
OHSHIMA K	3	131	38	2	0.154
CASCINELLI N	3	1170	37	3	0.094
BLANK CU	3	301	37	3	0.3
COOPER LAD	3	256	37	3	0.25
BIANCHINI G	3	180	37	3	0.333
DALIANIS T	3	337	36	3	0.231
GRÜN N	3	337	36	3	0.231
MARKLUND L	3	337	36	3	0.231
MUNCK-WIKLAND E	3	337	36	3	0.231
NÄSMAN A	3	337	36	3	0.231
RAMQVIST T	3	337	36	3	0.231
WAGNER P	3	385	35	3	0.158
MORECKI S	3	232	35	3	0.086
INOUE K	3	102	35	3	0.375
KUROSUMI M	3	102	35	3	0.375
CHA JH	3	73	35	3	0.333
SETTE A	3	840	34	3	0.1
SOUTHWOOD S	3	840	34	3	0.1
KOMDEUR FL	3	265	34	3	0.333
WISMAN GBA	3	265	34	3	0.333
TOLOZA EM	3	246	34	3	0.103
NUIJEN B	3	208	34	2	0.4
KONG L	3	239	33	3	0.3
YU JM	3	239	33	3	0.3
TAKAGI S	3	199	33	3	0.081
KANG XQ	3	746	32	3	0.1
AZUMA M	3	701	32	3	0.143
JAGASIA M	3	172	32	3	0.75
WEIDMANN E	3	164	32	3	0.088
KAVANAGH JJ	3	223	31	3	0.097
KUDELKA AP	3	223	31	3	0.097
LEE JS	3	186	31	3	0.429
SHAPIRO R	3	108	31	3	0.111
HATANO T	3	90	31	3	0.088
TEER JK	3	187	30	3	0.75
KHUSHALANI NI	3	173	30	3	0.75
HOLGADO E	3	188	29	3	0.375
SHI W	3	168	29	2	0.5
WANG Z	3	152	29	2	0.222
KANDALAFT LE	3	149	29	3	0.5
CAMPBELL AM	3	121	29	3	0.086
KLAPPER JA	3	120	29	3	0.188
GAMBACORTIPASSERINI C	3	119	29	3	0.083
KELLEY L	3	118	29	3	0.429
JOHNSON LA	3	440	28	3	0.158
CIMINO-MATHEWS A	3	171	28	3	0.25
MICHIELIN O	3	144	28	2	0.333
ORCURTO A	3	144	28	2	0.333
HAANEN J	3	142	28	2	0.333
FELDMAN SA	3	420	27	3	0.3
LIN TX	3	203	27	3	0.3
ZHU H	3	194	27	2	0.2
MALLOY KM	3	111	27	3	0.5
LENNERZ JK	3	95	27	3	0.6
DARVISHIAN F	3	95	27	3	0.333
DUVILLIER H	3	283	26	3	0.375
WOUTERS MCA	3	197	26	3	0.333
HAN SW	3	192	26	3	0.333
TOKUDA Y	3	168	26	3	0.081
CHEN W	3	85	26	1	0.111
NISHIMURA M	3	739	25	3	0.1
FU YX	3	291	25	2	0.105
PÄÄKKÖ P	3	216	25	3	0.115
FU PF	3	201	25	3	0.5
BAZAN V	3	191	25	3	0.5
FANALE D	3	191	25	3	0.5
RUSSO A	3	191	25	3	0.5
SHIN SJ	3	128	25	2	0.222
PARK MH	3	72	25	3	0.429
BLEUS J	3	6	25	1	0.03
JANSSENS J	3	6	25	1	0.03
ZHANG JW	3	6	25	1	0.03
WHARTON JT	3	161	24	3	0.088
EASSON A	3	137	24	3	0.2
GHAZARIAN D	3	137	24	3	0.2
REEDIJK M	3	137	24	3	0.2
HWANG HW	3	112	24	2	0.333
KUWANO H	3	95	24	3	0.375
KOO AS	3	76	24	3	0.088
SCHENDEL DJ	3	220	23	3	0.094
YANG M	3	197	23	3	0.375
DIRNHOFER S	3	196	23	3	0.188
VAN HARTEN WH	3	155	23	3	0.429
PERRYLALLEY D	3	136	23	3	0.086
NAM SJ	3	124	23	2	0.25
SHIMABUKURO T	3	78	23	3	0.088
SHOLL LM	3	587	22	3	0.3
BARTSCH R	3	412	22	3	0.3
QIAN CN	3	243	22	3	0.2
BERCEGEAY S	3	142	22	3	0.13
HALON A	3	135	22	3	0.188
MATKOWSKI R	3	135	22	3	0.188
SCHMIDT MK	3	123	22	2	0.333
ZHANG YW	3	78	22	3	0.333
RUAN M	3	48	22	2	0.222
DEKERNION J	3	238	21	3	0.094
GRANHOJ JS	3	150	21	2	0.667
CHO SY	3	97	21	2	0.25
ZHANG T	3	85	21	3	0.333
CHAE EY	3	39	21	3	0.429
BECKMANN MW	3	266	20	2	0.25
HEIN A	3	266	20	2	0.25
PROVENZANO E	3	234	20	3	0.3
ALTAN M	3	210	20	3	0.375
EMENS LA	3	150	20	2	0.167
ISEKI Y	3	97	20	3	0.429
OSMAN I	3	92	20	3	0.333
KAWAHARA A	3	88	20	3	0.375
KONO K	3	546	19	2	0.091
WEITZ J	3	162	19	3	0.158
SUZUKI K	3	105	19	3	0.088
BLOK EJ	3	98	19	3	0.375
BISAGNI G	3	78	19	3	0.375
LAKIS S	3	76	19	3	0.333
KANG M	3	52	19	2	0.167
ZHANG SL	3	43	19	3	0.429
WANG QJ	3	244	18	3	0.143
BANG YJ	3	157	18	3	0.3
JEDEMA I	3	133	18	2	0.667
SALVI S	3	129	18	3	0.091
HE Y	3	104	18	1	0.167
CHEN LX	3	45	18	2	0.5
AKTEPE F	3	28	18	2	0.286
SALGALLER ML	3	375	17	3	0.097
CHUNG MJ	3	305	17	2	0.167
JANG KY	3	305	17	2	0.167
KIM KM	3	305	17	2	0.167
MOON WS	3	305	17	2	0.167
PARIA BC	3	240	17	2	0.25
RUGGE M	3	186	17	3	0.429
ZHANG XM	3	169	17	2	0.118
KLOBUCH S	3	131	17	2	0.667
BUN A	3	44	17	3	0.5
LI T	3	36	17	3	0.3
WANG F	3	247	16	3	0.231
BELLDEGRUN AS	3	227	16	3	0.091
VERMEULEN P	3	187	16	1	0.067
DISTEL LV	3	126	16	3	0.188
RAMSAY RG	3	125	16	3	0.429
IWATSUKI M	3	349	15	3	0.5
YAGI T	3	349	15	3	0.5
STORKUS WJ	3	246	15	3	0.094
KIESSLING R	3	207	15	3	0.094
KIM JS	3	137	15	3	0.25
DEBRE B	3	115	15	2	0.065
JOYEUX I	3	115	15	2	0.065
THIOUNN N	3	115	15	2	0.065
KO YH	3	91	15	2	0.286
SUN DS	3	91	15	2	0.286
WON HS	3	91	15	2	0.286
PIERCE W	3	89	15	3	0.094
GIOTTA F	3	76	15	3	0.5
OZAWA H	3	71	15	3	0.111
LIU XX	3	54	15	3	0.375
LE GUELLEC S	3	276	14	3	0.231
DZIADZIUSZKO R	3	271	14	3	0.375
HIRSCH FR	3	271	14	3	0.375
MINO-KENUDSON M	3	254	14	2	0.222
BAERT L	3	171	14	3	0.091
CEUPPENS JL	3	171	14	3	0.091
VANDAMME B	3	171	14	3	0.091
VANPOPPEL H	3	171	14	3	0.091
BLOEMENA E	3	167	14	3	0.1
WANG YQ	3	151	14	3	0.429
MUSHTAQ S	3	133	14	3	0.5
SAITO Y	3	116	14	2	0.222
PEREIRA S	3	106	14	3	1
YOO D	3	106	14	3	1
PAENG K	3	103	14	2	0.667
MAIORANA A	3	91	14	3	0.5
MAI HQ	3	85	14	2	0.154
ABE A	3	80	14	3	0.6
JAMIYAN T	3	80	14	3	0.6
KURODA H	3	80	14	3	0.6
BEUTEL LD	3	80	14	3	0.107
SCHILTZ PM	3	80	14	3	0.107
CHENG J	3	78	14	3	0.429
XU YY	3	72	14	3	0.5
YANG GF	3	67	14	3	0.3
HU CY	3	51	14	2	0.4
LIN L	3	51	14	2	0.4
GRIGUOLO G	3	50	14	3	0.375
CREASY CA	3	40	14	3	0.429
LOTZOVA E	3	40	14	3	0.081
LIU SW	3	30	14	2	0.2
FIGLIN RA	3	270	13	2	0.061
JASS JR	3	243	13	3	0.125
MO HY	3	183	13	2	0.133
WENG DS	3	159	13	3	0.3
NOJI S	3	147	13	3	0.231
JUNE CH	3	134	13	3	0.214
SHABAN M	3	129	13	3	0.5
KIM EY	3	111	13	2	0.25
CORTÉS J	3	104	13	3	0.429
NOGUCHI E	3	99	13	3	0.375
NI YB	3	89	13	2	0.25
YEE C	3	89	13	3	0.214
KIM J	3	67	13	2	0.25
BUNCH BL	3	54	13	3	0.429
KOSSAI M	3	48	13	2	0.4
HOLMBERG E	3	45	13	2	0.333
KARLSSON P	3	45	13	2	0.333
TULLBERG AS	3	45	13	2	0.333
SHUI RH	3	33	13	2	0.222
EMI A	3	28	13	3	0.5
COURTOY PJ	3	330	12	3	0.176
SQUIFFLET JL	3	330	12	3	0.176
VAN DER SMISSEN P	3	330	12	3	0.176
LIN RH	3	295	12	3	0.107
SCHWARZ S	3	159	12	3	0.091
CHOW SN	3	155	12	3	0.15
FILGUEIRA L	3	130	12	3	0.094
HARRIS AL	3	118	12	2	0.087
NAKAO S	3	109	12	3	0.188
BUTLER MO	3	104	12	3	0.5
RODRIGO JP	3	86	12	3	0.6
ALMEIDA JS	3	79	12	3	0.6
AKIYAMA T	3	73	12	3	0.081
KURITA T	3	73	12	3	0.081
TSUJIHASHI H	3	73	12	3	0.081
UEJIMA S	3	73	12	3	0.081
MAETENS M	3	58	12	1	0.167
ELDER DE	3	54	12	3	0.12
EJLERTSEN B	3	46	12	2	0.333
FEI XC	3	24	12	2	0.333
GITLITZ B	3	185	11	3	0.107
LUSCHER U	3	176	11	3	0.094
LI F	3	173	11	2	0.5
ZLOBEC I	3	171	11	3	0.167
ZHANG XS	3	111	11	3	0.3
YAMADA A	3	111	11	3	0.107
KWON BS	3	89	11	3	0.15
BARBUTO JAM	3	79	11	3	0.094
BROCKER EB	3	69	11	3	0.094
DIRICAN A	3	68	11	3	0.231
XUE Y	3	61	11	3	0.6
HARBOE M	3	51	11	2	0.065
LEA T	3	51	11	2	0.065
OSTENSTAD B	3	51	11	2	0.065
SCHLICHTING E	3	51	11	2	0.065
FERDINANDE L	3	48	11	3	0.375
ROTTEY S	3	48	11	3	0.375
VERMASSEN T	3	48	11	3	0.375
HORIMOTO Y	3	37	11	2	0.25
KOURILSKY P	3	285	10	3	0.097
LANGER R	3	116	10	2	0.133
WU YP	3	95	10	3	0.429
SUZUKI S	3	94	10	3	0.091
PARK WY	3	88	10	3	0.375
MAITRA A	3	79	10	3	0.375
BREMER E	3	63	10	2	0.4
LIU ZJ	3	56	10	3	0.375
AZUMA K	3	51	10	3	0.375
GUASTELLA M	3	45	10	3	0.097
SERTOLI MR	3	30	10	3	0.097
CHIOU SH	3	185	9	3	0.15
YANNELLI J	3	133	9	3	0.094
ROVIELLO G	3	98	9	3	0.375
VERRILL C	3	97	9	3	0.5
KIKUCHI K	3	85	9	3	0.081
DODOO E	3	77	9	3	0.375
MAEURER M	3	77	9	3	0.375
MENG QD	3	77	9	3	0.375
BÜTTNER R	3	67	9	3	0.6
GODET Y	3	63	9	3	0.167
SUZUKI R	3	57	9	2	0.061
KWAK Y	3	55	9	2	0.25
LÓPEZ F	3	52	9	3	0.6
BAI YL	3	40	9	3	0.75
VAN DE VELDE CJH	3	39	9	3	0.375
SU D	3	36	9	2	0.2
MARCHIÒ C	3	27	9	3	0.75
STROOBANT V	3	286	8	3	0.125
ZHANG QY	3	228	8	2	0.154
POCKAJ BA	3	192	8	3	0.097
THIELEMANS K	3	187	8	3	0.2
YU ZY	3	136	8	2	0.2
CHIE EK	3	124	8	3	0.3
MICKE P	3	111	8	3	0.375
REN XB	3	110	8	3	0.429
REUBEN A	3	95	8	3	1
FUJIWARA T	3	87	8	3	0.429
FIGDOR CG	3	87	8	3	0.086
LIN SY	3	74	8	3	1
SEPESI B	3	71	8	2	0.5
VAPORCIYAN AA	3	71	8	2	0.5
RITTHIPICHAI K	3	66	8	2	0.182
SUGIMACHI K	3	63	8	3	0.081
SCOTT E	3	59	8	3	0.333
YANO T	3	57	8	3	0.081
BIRKELAND AC	3	55	8	3	0.429
CHINN SB	3	55	8	3	0.429
ROSKO AJ	3	55	8	3	0.429
SHUMAN AG	3	55	8	3	0.429
GUO XJ	3	52	8	2	0.118
MALTONI R	3	47	8	2	0.067
NAKANO K	3	41	8	3	0.097
LIU C	3	40	8	3	0.6
XU XW	3	32	8	2	0.286
JUNG KH	3	16	8	2	0.286
KIM JE	3	16	8	2	0.286
FOX S	3	235	7	3	0.375
ALBELDA SM	3	160	7	3	0.25
MILLER TP	3	160	7	3	0.086
FANTINO G	3	145	7	3	0.1
RATTO GB	3	145	7	3	0.1
ROMAN JJ	3	108	7	3	0.125
ROTH MD	3	106	7	3	0.094
YAMASHITA K	3	105	7	3	0.143
ADACHI S	3	105	7	2	0.083
SEREMET T	3	90	7	3	0.103
MERROUCHE Y	3	90	7	3	0.091
HARADA N	3	84	7	3	0.2
HEINIÖ C	3	82	7	3	0.6
SUGAYA M	3	80	7	3	0.13
SUGIO K	3	80	7	3	0.13
STAREN ED	3	72	7	3	0.091
LIU XM	3	71	7	2	0.25
MAEDA T	3	61	7	2	0.065
NIEDERKORN JY	3	58	7	3	0.086
OBA T	3	54	7	3	0.6
OSOEGAWA A	3	54	7	3	0.6
LI MH	3	52	7	2	0.25
KIM JW	3	52	7	1	0.125
ZHANG XF	3	51	7	3	0.429
CHEN B	3	45	7	3	0.6
DE CROZE D	3	43	7	3	0.6
ZHOU L	3	39	7	2	0.5
HAMANA H	3	35	7	3	0.429
KISHI H	3	35	7	3	0.429
KOBAYASHI E	3	35	7	3	0.429
MURAGUCHI A	3	35	7	3	0.429
NAGATA T	3	35	7	3	0.429
OZAWA T	3	35	7	3	0.429
SHITAOKA K	3	35	7	3	0.429
SUKEGAWA K	3	35	7	3	0.429
AMANO R	3	25	7	2	0.4
SHAO ZM	3	25	7	1	0.333
LITTON JK	3	22	7	2	0.667
WHITE J	3	22	7	2	0.667
YAM C	3	22	7	2	0.667
BAE SJ	3	21	7	2	0.286
SANTIAGO L	3	16	7	2	0.667
OKADOME K	3	222	6	3	0.6
OKADA K	3	118	6	3	0.12
KIM YK	3	86	6	3	0.375
ZERBIB M	3	76	6	3	0.091
QUIXABEIRA DCA	3	63	6	2	0.4
SANTOS JM	3	63	6	2	0.4
HUH GY	3	63	6	3	0.375
CHO J	3	60	6	1	0.111
CUSTER M	3	59	6	3	0.091
SCHOLLER J	3	55	6	2	0.065
CHOI J	3	51	6	2	0.222
ZHANG YQ	3	41	6	3	0.3
FAMULSKI W	3	41	6	2	0.25
JAKUBOWSKA K	3	41	6	2	0.25
KODA M	3	41	6	2	0.25
WOLFF RA	3	41	6	1	0.125
NEVEN P	3	39	6	2	0.4
PUNIE K	3	39	6	2	0.4
SMEETS A	3	39	6	2	0.4
WILDIERS H	3	39	6	2	0.4
WU ZY	3	37	6	1	0.1
LEE HW	3	36	6	2	0.286
BROECKX G	3	31	6	3	0.75
MURRAY JL	3	29	6	3	0.088
ANDO K	3	28	6	2	0.4
OHNO T	3	28	6	2	0.4
SOTIROPOULOU M	3	25	6	2	0.222
CHENG GP	3	25	6	1	0.125
KIMURA K	3	23	6	1	0.031
HÖHN AK	3	18	6	3	0.75
CHOI JE	3	14	6	1	0.2
TOSOLINI M	3	237	5	3	0.375
CARRASCO J	3	229	5	3	0.2
FOX BA	3	174	5	3	0.086
DOROTHÉE G	3	126	5	3	0.13
KSANDER BR	3	107	5	3	0.088
STREILEIN JW	3	107	5	3	0.088
DENG J	3	92	5	3	0.25
GUO L	3	72	5	2	0.25
NAGOSHI M	3	70	5	3	0.103
LIM SH	3	66	5	3	0.103
GATTENLÖHNER S	3	65	5	3	0.6
WITTEKINDT C	3	65	5	3	0.6
WUERDEMANN N	3	65	5	3	0.6
PIERGA JY	3	63	5	3	0.429
AUVINEN P	3	59	5	3	0.3
HU B	3	52	5	2	0.4
BASSETT RL	3	38	5	3	0.429
SHIN DH	3	33	5	2	0.25
DUMMER R	3	33	5	3	0.094
BRANTHOOVER H	3	31	5	3	0.75
MET O	3	30	5	2	0.5
CHOI YH	3	30	5	2	0.143
RAZA SEA	3	29	5	3	1
AKIYOSHI T	3	24	5	2	0.065
BAFALOUKOS D	3	21	5	2	0.4
CHRISAFI S	3	21	5	2	0.4
KOLETSA T	3	21	5	2	0.4
TAHARA H	3	20	5	3	0.086
ZHANG CY	3	19	5	1	0.333
KIM DW	3	13	5	1	0.083
LEDDEROSE C	3	12	5	2	0.667
PARKHURST MR	3	205	4	3	0.111
MERAVIGLIA S	3	195	4	3	0.25
TSUNEYAMA K	3	155	4	2	0.111
JAGER MJ	3	151	4	3	0.231
PENG X	3	114	4	3	0.429
ENDO I	3	108	4	3	0.6
GAO Y	3	88	4	2	0.2
JIANG Y	3	83	4	2	0.154
HARDER F	3	79	4	3	0.094
SAIO M	3	66	4	3	0.125
YOKOBORI T	3	61	4	2	0.333
BENNOUNA J	3	59	4	3	0.5
BOSSARD C	3	59	4	3	0.5
DANSETTE D	3	59	4	3	0.5
DELEINE C	3	59	4	3	0.5
FOURQUIER P	3	59	4	3	0.5
JARRY A	3	59	4	3	0.5
PODEVIN J	3	59	4	3	0.5
THOMAS WE	3	59	4	3	0.5
GRIGORIADIS A	3	55	4	3	0.75
BUETTNER R	3	55	4	3	0.6
SLINGLUFF CL	3	55	4	2	0.25
WANG XL	3	51	4	3	0.5
FLATZ L	3	48	4	3	0.429
GRILLO F	3	46	4	2	0.4
YOSHIDA T	3	43	4	3	0.111
KIM HI	3	42	4	2	0.2
KITAYAMA J	3	42	4	2	0.063
NAGAWA H	3	42	4	2	0.063
COX CA	3	38	4	3	0.75
ZHANG D	3	36	4	3	0.6
KESHINRO A	3	28	4	3	0.6
STADLER Z	3	28	4	3	0.6
WEISER MR	3	28	4	3	0.6
LIU JY	3	28	4	3	0.5
YANG R	3	25	4	3	1
GIANNOULATOU E	3	24	4	2	0.222
PAPADOPOULOU K	3	24	4	2	0.222
BIRKMAN EM	3	23	4	2	0.5
HENG Y	3	22	4	2	0.5
LU LM	3	22	4	2	0.5
TAO L	3	22	4	2	0.5
ANTOGNETTI G	3	22	4	2	0.057
REILLY EB	3	22	4	2	0.057
REGITNIG P	3	16	4	3	0.75
HEIKKILÄ P	3	14	4	2	0.5
KULKA J	3	14	4	2	0.5
LIU F	3	14	4	2	0.5
CHEN JX	3	14	4	1	0.25
FU FM	3	14	4	1	0.25
GUO WH	3	14	4	1	0.25
KANG DY	3	14	4	1	0.25
LI LH	3	14	4	1	0.25
QIU LD	3	14	4	1	0.25
ZHENG LQ	3	14	4	1	0.25
KONDO Y	3	9	4	1	0.029
DUAN Y	3	8	4	2	1
ZHU YY	3	8	4	2	1
MARTINEZ A	3	250	3	2	0.125
WU F	3	131	3	3	0.188
LEE CS	3	125	3	3	0.115
JIA QZ	3	100	3	3	0.3
DONG DD	3	98	3	3	0.231
HOSHINO T	3	93	3	3	0.107
TAMADA K	3	75	3	3	0.1
PARK SH	3	70	3	2	0.083
KALAVSKA K	3	68	3	3	0.375
MARDIAK J	3	68	3	3	0.375
MEGO M	3	68	3	3	0.375
WANG MY	3	68	3	2	0.286
BIGNOTTI E	3	57	3	3	0.136
LIU FF	3	49	3	2	0.5
CROSBY D	3	46	3	3	0.083
NOURI AME	3	46	3	3	0.083
OLIVER RTD	3	46	3	3	0.083
YIM J	3	44	3	2	0.333
TAO Y	3	40	3	2	0.25
TANAKA N	3	40	3	3	0.088
DE LOGU F	3	39	3	2	0.25
MASSI D	3	39	3	2	0.25
KATO T	3	35	3	3	0.429
KIM TM	3	32	3	2	0.333
CHEN XX	3	32	3	2	0.25
WANG LM	3	32	3	2	0.25
MAEDA A	3	23	3	2	0.083
HIYOSHI Y	3	22	3	3	0.75
NAKAMURA S	3	21	3	3	0.103
MIYAHARA Y	3	20	3	3	0.6
FRANCINI G	3	19	3	2	0.083
PETRIOLI R	3	19	3	2	0.083
LAZZI S	3	12	3	2	0.5
MACHIDA T	3	11	3	2	0.059
NATORI T	3	11	3	2	0.059
ONISHI T	3	11	3	2	0.059
CHO NY	3	9	3	2	0.4
SMYRK TC	3	417	2	3	0.125
GAMBHIR SS	3	230	2	3	0.3
NATARAJAN A	3	230	2	3	0.3
MOHME M	3	148	2	3	0.429
CHAN AT	3	114	2	3	0.333
FUCHS CS	3	114	2	3	0.333
NOWAK JA	3	114	2	3	0.333
OGINO S	3	114	2	3	0.333
SONG MY	3	114	2	3	0.333
WU KN	3	114	2	3	0.333
SHI Y	3	109	2	3	0.231
CAO Y	3	89	2	3	0.333
GARTNER JJ	3	81	2	2	0.333
PRICKETT TD	3	81	2	2	0.333
CHANG MS	3	68	2	2	0.083
HAMADA T	3	64	2	3	0.429
MIYATA H	3	64	2	3	0.375
LIU XF	3	62	2	2	0.154
ENGEL H	3	54	2	3	0.107
KOLHAGEN H	3	54	2	3	0.107
XU G	3	52	2	2	0.118
YAMAMOTO N	3	52	2	3	0.107
WATANABE N	3	46	2	3	0.1
YANG S	3	45	2	3	0.375
ELSÄSSER-BEILE U	3	44	2	3	0.12
WETTERAUER U	3	44	2	3	0.12
LAKE DF	3	43	2	3	0.1
AKAMINE T	3	42	2	3	0.75
XU ZY	3	39	2	3	0.75
KNOL AC	3	39	2	3	0.176
QUÉREUX G	3	39	2	3	0.176
SAIAGH S	3	39	2	3	0.176
PAKOLA S	3	38	2	2	0.5
LADOIRE S	3	34	2	3	0.5
PARK C	3	32	2	2	0.333
ZHAO LD	3	31	2	2	0.25
SONG B	3	28	2	2	0.2
LEE C	3	24	2	2	0.333
SAITO H	3	20	2	2	0.222
MIYAKE M	3	20	2	2	0.063
INOUE H	3	19	2	2	0.065
LAAS E	3	18	2	3	0.429
ITOH Y	3	18	2	3	0.1
YAO S	3	17	2	1	0.143
HEPPNER GH	3	17	2	3	0.081
SHI Q	3	16	2	3	0.75
CHEONG JH	3	13	2	1	0.1
YING JM	3	10	2	3	0.75
NISHIKAWA T	3	9	2	3	0.75
RUBENSTEIN M	3	8	2	2	0.057
ZHU QQ	3	5	2	1	0.25
JIN HY	3	3	2	1	0.333
ZHU JJ	3	104	1	2	0.333
KAKIMI K	3	65	1	3	0.231
THOMAS DG	3	58	1	3	0.3
WANG D	3	53	1	3	0.429
SUGINO T	3	51	1	3	0.375
WANG ZJ	3	50	1	2	0.4
INOUE T	3	50	1	2	0.08
GIUDICI F	3	49	1	3	0.5
CHEN R	3	49	1	3	0.333
NIU S	3	48	1	3	0.6
CASPER KA	3	45	1	3	0.375
WU JH	3	44	1	3	0.375
KIM HS	3	43	1	2	0.083
KIM D	3	42	1	3	0.5
LI XM	3	34	1	2	0.25
CAO FL	3	32	1	3	0.25
AUNG TN	3	31	1	3	0.75
LIU YP	3	30	1	2	0.4
QU Y	3	30	1	2	0.125
KAGAMU H	3	29	1	3	1
WU H	3	29	1	3	0.6
ZHAO XX	3	29	1	3	0.429
HASSAN ZM	3	29	1	2	0.091
LI D	3	28	1	2	0.167
ZGURA A	3	27	1	3	0.429
BERTUCCI F	3	27	1	2	0.4
WANG YM	3	26	1	2	0.25
XU W	3	26	1	2	0.125
TAKENAKA T	3	19	1	3	0.75
VAQUERO J	3	16	1	2	0.057
TRAN WT	3	15	1	2	0.667
SHO M	3	15	1	2	0.4
NAKATSUGAWA M	3	14	1	2	0.333
HARARI A	3	13	1	2	0.4
ZHANG ZH	3	12	1	2	0.065
NICOLAOU I	3	9	1	2	0.222
LU XY	3	4	1	2	0.667
SONG H	3	4	1	1	0.333
CHEN MQ	3	3	1	1	0.333
WU L	3	3	1	1	0.333
ZHENG JF	3	3	1	1	0.333
GLITZA IC	3	48	0	3	0.3
HU XY	3	46	0	2	0.5
MATSUMOTO Y	3	45	0	3	0.6
LIU X	3	42	0	3	0.375
TODA Y	3	41	0	3	0.6
XIONG Y	3	34	0	3	0.429
INOUE M	3	28	0	2	0.071
JAVLE M	3	26	0	1	0.333
PANT S	3	26	0	1	0.333
TZENG CWD	3	26	0	1	0.333
BATISTATOU A	3	22	0	2	0.4
OHE Y	3	19	0	3	1
KIMURA S	3	19	0	2	0.063
KOUROUPI M	3	14	0	2	0.4
LI JJ	3	14	0	2	0.4
CHEN M	3	13	0	2	0.667
YAZAKI S	3	12	0	3	1.5
KEAM B	3	12	0	1	0.333
WANG JS	3	10	0	3	1
JIN Y	3	10	0	1	0.333
LI JC	3	10	0	1	0.333
LI BL	3	9	0	1	0.083
WANG BZ	3	7	0	2	1
SONG S	3	6	0	1	0.5
BOMPOLAKI I	3	5	0	2	0.4
AMARIA R	3	4	0	1	1
BAEHNER FL	2	2194	573	2	0.2
BAILEY H	2	2194	573	2	0.2
RICHARDSON AL	2	2036	512	2	0.2
REIS JS	2	2025	511	2	0.2
BLOHMER JU	2	2063	381	2	0.2
JACKISCH C	2	2063	381	2	0.2
KÜMMEL S	2	2063	381	2	0.2
SIMON P	2	2473	361	2	0.054
AEBERSOLD PM	2	2111	266	2	0.054
CARTER C	2	2074	264	2	0.054
LEDERER B	2	1434	252	2	0.222
SPIESS P	2	1687	250	2	0.051
REIMER T	2	976	250	2	0.2
ALLORY Y	2	903	230	2	0.25
BALKO J	2	903	230	2	0.25
BURCHARDI N	2	903	230	2	0.25
CHRISTIE M	2	903	230	2	0.25
EMANCIPATOR K	2	903	230	2	0.25
FARSHID G	2	903	230	2	0.25
GAIRE F	2	903	230	2	0.25
GANDHI L	2	903	230	2	0.25
GILTNANE J	2	903	230	2	0.25
GONZALEZ-ERICSSON PI	2	903	230	2	0.25
HAINFELLNER J	2	903	230	2	0.25
HIRSCH F	2	903	230	2	0.25
JOHNSON DB	2	903	230	2	0.25
KOEPPEN H	2	903	230	2	0.25
LAKHANI S	2	903	230	2	0.25
LO A	2	903	230	2	0.25
MOREIRA A	2	903	230	2	0.25
O'TOOLE S	2	903	230	2	0.25
PIERCE RH	2	903	230	2	0.25
REBELATTO MC	2	903	230	2	0.25
REIS J	2	903	230	2	0.25
RICHARDSON A	2	903	230	2	0.25
RUSSELL PA	2	903	230	2	0.25
SCHERER SJ	2	903	230	2	0.25
SOLOMON B	2	903	230	2	0.25
SRINIVASAN A	2	903	230	2	0.25
THAPA B	2	903	230	2	0.25
URBANOWICZ M	2	903	230	2	0.25
VAN DE VIJVER M	2	903	230	2	0.25
JOSE V	2	997	227	2	0.182
SMYTH MJ	2	994	227	2	0.182
SCHNEEWEISS A	2	1343	219	2	0.286
TESCH H	2	925	219	2	0.2
KARN T	2	1323	212	2	0.286
NOSKE A	2	1323	212	2	0.286
VAN MACKELENBERGH M	2	1323	212	2	0.286
HUOBER J	2	1298	209	2	0.286
MUUL LM	2	705	208	2	0.053
BRASE JC	2	853	183	2	0.2
JUNGBLUTH AA	2	2304	160	2	0.1
OLD LJ	2	2304	160	2	0.1
EIDTMANN H	2	596	144	2	0.2
OHTANI H	2	2023	133	2	0.1
GOODEN MJM	2	1284	133	2	0.125
AHN J	2	1919	124	2	0.1
CASTANEDA C	2	409	122	2	0.286
DRUBAY D	2	531	112	2	0.333
FRANCIS PA	2	531	112	2	0.333
GRAY K	2	531	112	2	0.333
GRAY R	2	531	112	2	0.333
LEMONNIER J	2	531	112	2	0.333
WEST NR	2	467	111	2	0.143
DE BOCK GH	2	986	108	2	0.143
DELALOGE S	2	407	105	2	0.182
BAGO-HORVATH Z	2	283	102	2	0.222
SCHNITT SJ	2	283	102	2	0.222
BASELGA J	2	662	99	2	0.2
PREFFER FI	2	356	99	2	0.054
STRAUSS HW	2	356	99	2	0.054
LEVY D	2	403	98	2	0.143
WU R	2	468	97	2	0.154
PINTO CE	2	368	96	2	0.056
D'ALFONSO TM	2	300	96	2	0.286
CITRIN DE	2	490	93	2	0.133
MORTON KE	2	490	93	2	0.133
ZLOTT DA	2	490	93	2	0.133
GAO D	2	334	92	2	0.222
APTER S	2	383	91	2	0.125
NAGLER A	2	383	91	2	0.125
SHIMONI A	2	383	91	2	0.125
DUBINETT SM	2	356	91	2	0.056
O'TOOLE SA	2	373	90	2	0.222
LAZARUS DS	2	337	90	2	0.056
FICARRA G	2	338	89	2	0.182
CARRASQUILLO JA	2	492	86	2	0.056
FISHER B	2	492	86	2	0.056
READ EJ	2	492	86	2	0.056
BEDIKIAN A	2	349	82	2	0.143
GERSHENWALD JE	2	349	82	2	0.143
HOMSI J	2	349	82	2	0.143
LUCCI A	2	349	82	2	0.143
MCMANNIS JD	2	349	82	2	0.143
JANG MH	2	302	82	2	0.167
KIM YJ	2	341	80	2	0.167
QU Q	2	307	80	2	0.182
IVERSEN TZ	2	329	79	2	0.154
LAURENCOT CM	2	402	78	2	0.133
CHRISTGEN M	2	206	77	2	0.222
GOLDHIRSCH A	2	205	77	2	0.222
KWONG MLM	2	413	74	2	0.222
PRIETO V	2	324	72	2	0.154
MONCRIEFF M	2	620	71	2	0.154
DURFLINGER KH	2	269	67	2	0.118
BECK AH	2	187	67	2	0.4
BRAYBROOKE JP	2	187	67	2	0.4
GOEL S	2	187	67	2	0.4
CAREY TE	2	359	66	2	0.222
TAYLOR JMG	2	359	66	2	0.222
WALLINE H	2	359	66	2	0.222
KLAJMAN A	2	204	66	2	0.053
RABINOWICH H	2	204	66	2	0.053
STEINER Z	2	204	66	2	0.053
GRUOSSO T	2	200	66	2	0.286
ANDO M	2	290	64	2	0.154
ROYSTER E	2	194	64	2	0.154
ZIPPEL DB	2	289	62	2	0.154
ONO M	2	333	59	2	0.154
SHIMIZU C	2	333	59	2	0.154
TAMURA K	2	333	59	2	0.154
HENDEL HW	2	279	59	2	0.222
HIRAKAWA H	2	253	58	2	0.182
NAKAGAWA S	2	253	58	2	0.182
OHUCHI N	2	253	58	2	0.182
WATANABE G	2	253	58	2	0.182
HE WT	2	289	56	2	0.2
TOPALIAN S	2	282	56	2	0.056
YAGI H	2	1228	55	2	0.051
ELIYAHU S	2	1366	53	2	0.065
BARRELET L	2	196	53	2	0.054
CULVER K	2	1237	52	2	0.057
BOEZEN HM	2	481	52	2	0.125
DE JONG RA	2	481	52	2	0.125
FOKAS E	2	345	52	2	0.182
SHIBATA T	2	256	52	2	0.105
BEGG CB	2	212	51	2	0.167
DWYER T	2	212	51	2	0.167
GALLAGHER RP	2	212	51	2	0.167
HAO HL	2	212	51	2	0.167
KANETSKY PA	2	212	51	2	0.167
KRICKER A	2	212	51	2	0.167
LUO L	2	212	51	2	0.167
ORLOW I	2	212	51	2	0.167
ROSSO S	2	212	51	2	0.167
THOMAS NE	2	212	51	2	0.167
MURAKAMI S	2	447	50	2	0.061
LU L	2	291	50	2	0.222
RASHED S	2	287	50	2	0.059
CHEPEHA DB	2	227	50	2	0.2
SOLBACH C	2	185	50	2	0.222
ZHANG YZ	2	196	49	2	0.154
YANG F	2	98	49	2	0.222
BASSETT R	2	87	49	2	0.222
WIMBERLY H	2	380	48	2	0.2
PATEL A	2	239	48	2	0.111
KATSUMATA N	2	250	47	2	0.154
SAHIN A	2	84	47	2	0.222
SHEN Y	2	436	46	2	0.111
HARRIS S	2	371	46	2	0.182
MELLOWS T	2	371	46	2	0.182
OTTENSMEIER CH	2	371	46	2	0.182
LANDRENEAU RJ	2	182	45	2	0.143
LUKETICH JD	2	182	45	2	0.143
SCHUCHERT MJ	2	182	45	2	0.143
AOKI Y	2	162	45	2	0.059
DILLON DA	2	115	45	2	0.4
HALL JA	2	115	45	2	0.4
TUTT A	2	115	45	2	0.4
LEE WS	2	148	44	2	0.133
CANCELLO G	2	111	43	2	0.222
COLLEONI M	2	111	43	2	0.222
FORNILI M	2	134	42	2	0.25
ROTHÉ F	2	134	42	2	0.25
VAN DER LAAK J	2	111	42	2	0.4
YUAN YY	2	111	42	2	0.4
MUENST S	2	396	41	2	0.125
HUANG O	2	160	41	2	0.222
NAITO Y	2	135	41	2	0.154
OSHIKIRI T	2	468	40	2	0.095
KAWARADA Y	2	430	40	2	0.074
SHARMA P	2	412	40	2	0.111
BREMNES RM	2	400	40	2	0.222
BUSUND LT	2	400	40	2	0.222
PAULSEN EE	2	400	40	2	0.222
HINES K	2	323	40	2	0.059
HYATT C	2	323	40	2	0.059
KVISTBORG P	2	204	40	2	0.286
LIU SZ	2	201	40	2	0.182
BEAVIS PA	2	565	39	2	0.2
DUSHYANTHEN S	2	565	39	2	0.2
MIYAMOTO M	2	426	39	2	0.095
OOFT ML	2	272	39	2	0.25
QIU F	2	205	39	2	0.133
MACDONALD HR	2	166	39	2	0.045
CHO Y	2	424	38	1	0.048
BAE HI	2	158	37	2	0.222
KANG BW	2	158	37	2	0.222
KIM JG	2	158	37	2	0.222
VALIDIRE P	2	480	36	2	0.143
MELIEF CJM	2	375	36	2	0.111
NORDFORS C	2	318	36	2	0.154
STOTTER H	2	264	36	2	0.056
SHAPIRO RL	2	263	36	2	0.083
LI GF	2	193	36	2	0.333
CHACON JA	2	153	36	2	0.167
RENNERT G	2	183	35	2	0.077
POGUE-GEILE KL	2	119	35	2	0.333
BEIJNEN JH	2	208	34	2	0.4
KARGER M	2	208	34	2	0.4
VAN ZON M	2	208	34	2	0.4
WOUTERS MWJM	2	208	34	2	0.4
AHN JS	2	189	34	2	0.333
TOMASOVIC B	2	165	34	2	0.065
WATSON P	2	716	33	2	0.083
WONG PF	2	150	33	2	0.333
GAO GX	2	137	33	2	0.4
DE RUITER EJ	2	246	32	2	0.25
LEE JI	2	224	32	2	0.143
KALE C	2	84	32	2	0.182
HERPEL E	2	378	31	2	0.167
ZHANG TT	2	130	31	2	0.154
KANG H	2	116	31	2	0.143
BEN NUN A	2	109	31	2	0.125
MIKI T	2	862	30	2	0.065
CHEN N	2	214	30	2	0.154
XIE CM	2	209	30	2	0.2
DADMARZ R	2	202	30	2	0.065
LI CY	2	169	30	2	0.333
HORNYCHOVÁ H	2	145	30	2	0.118
CARBOGNIN L	2	125	30	2	0.222
VAN DEN EYDEN G	2	109	30	2	0.25
YAMAZAKI K	2	621	29	2	0.095
ALSOP J	2	286	29	2	0.25
BRENTON JD	2	286	29	2	0.25
ANTONIA SJ	2	234	29	2	0.25
YODER SJ	2	180	29	2	0.5
CONEJO-GARCIA JR	2	174	29	1	0.25
DOMINGO-MUSIBAY E	2	166	29	2	0.5
FINCKENSTEIN FG	2	166	29	2	0.5
LEWIS KD	2	166	29	2	0.5
MEDINA T	2	166	29	2	0.5
GAO ZH	2	106	29	2	0.2
MOTOMURA H	2	83	29	2	0.25
FLORES E	2	67	29	2	0.25
GONZALEZ AM	2	67	29	2	0.25
TAVERA RJ	2	67	29	2	0.25
THORSEN ST	2	67	29	2	0.25
WAHL A	2	67	29	2	0.25
ALI HR	2	267	28	2	0.2
SCOTT W	2	183	28	2	0.065
WASSERMAN B	2	147	28	2	0.25
DAFNI U	2	142	28	2	0.333
TSOURTI Z	2	142	28	2	0.333
DOUVILLE LM	2	138	28	2	0.065
LEI Y	2	130	28	2	0.222
BUKOWSKI R	2	126	28	2	0.057
EDINGER M	2	126	28	2	0.057
WHITFORD P	2	114	28	2	0.057
VAN DER LAAK JAWM	2	100	28	2	0.4
AOGI K	2	74	28	2	0.222
KU YJ	2	63	28	2	0.222
KULBE H	2	212	27	2	0.222
MENG XJ	2	193	27	2	0.2
MU DB	2	193	27	2	0.2
TENG FF	2	193	27	2	0.2
VASSILAKOPOULOU M	2	185	27	2	0.222
FINKE J	2	177	27	2	0.059
JONAS SF	2	149	27	2	0.333
ZARINS K	2	115	27	2	0.333
MCLEAN SA	2	108	27	2	0.333
MASSARO AF	2	108	27	2	0.057
KIRTANI P	2	92	27	2	0.4
JUNG SE	2	91	27	2	0.056
EMERSON RO	2	260	26	2	0.167
SHERWOOD AM	2	260	26	2	0.167
VEYS I	2	251	26	2	0.25
BURUGU S	2	172	26	2	0.25
HATZIS C	2	140	26	2	0.222
OSAKO T	2	121	26	2	0.25
MILIGY I	2	112	26	2	0.25
ALESKANDARANY MA	2	108	26	2	0.25
DIEZ-RODRIGUEZ M	2	108	26	2	0.25
NOLAN CC	2	108	26	2	0.25
AHMED FS	2	85	26	2	0.333
KOOREMAN LFS	2	84	26	1	0.2
MALU S	2	73	26	2	0.182
NIEMINEN P	2	72	26	2	0.286
CLEMENTE CG	2	1121	25	2	0.069
ZURRIDA S	2	943	25	2	0.069
TEO ZL	2	186	25	2	0.182
VAN TINTEREN H	2	150	25	2	0.4
SMITH FO	2	101	25	2	0.125
PARK M	2	99	25	2	0.286
COX C	2	96	25	2	0.286
MAISONNEUVE P	2	76	25	2	0.25
YU P	2	239	24	1	0.053
CURTI BD	2	220	24	2	0.2
LO CS	2	205	24	2	0.25
ASIOLI S	2	156	24	2	0.125
ARTS HJG	2	151	24	2	0.222
DUIKER EW	2	151	24	2	0.222
KLIP HG	2	151	24	2	0.222
MOURITS MJE	2	151	24	2	0.222
OONK MHM	2	151	24	2	0.222
WORKEL HH	2	151	24	2	0.222
YIGIT R	2	151	24	2	0.222
PEDERSEN M	2	124	24	2	0.286
ZHENG X	2	116	24	2	0.25
GOEL MM	2	80	24	2	0.167
KONWAR R	2	80	24	2	0.167
MAKKER A	2	80	24	2	0.167
RATHORE AS	2	80	24	2	0.167
HATA K	2	66	24	2	0.057
CHOWDHURY D	2	525	23	2	0.222
COOPER WA	2	368	23	2	0.222
BEANE JD	2	353	23	2	0.2
LIPPONEN P	2	334	23	2	0.065
TALJA M	2	334	23	2	0.065
ALFIERI R	2	231	23	2	0.25
EEROLA AK	2	197	23	2	0.077
GANSBACHER B	2	192	23	2	0.063
AL-HABEEB A	2	125	23	2	0.133
CRUMP M	2	125	23	2	0.133
HOGG D	2	125	23	2	0.133
JOSHUA AM	2	125	23	2	0.133
LEONG W	2	125	23	2	0.133
MCCREADY D	2	125	23	2	0.133
NIE J	2	125	23	2	0.133
YEN PH	2	125	23	2	0.133
STANLEY J	2	118	23	2	0.059
RAKAEE M	2	86	23	2	0.286
VILAIN R	2	285	22	2	0.2
LIU B	2	239	22	2	0.2
WANG JY	2	130	22	2	0.25
YUN JP	2	95	22	2	0.286
TIAN T	2	47	22	2	0.222
HOGDALL E	2	301	21	2	0.222
SYRIGOS K	2	247	21	2	0.25
BADALAMENTI G	2	176	21	2	0.333
INCORVAIA L	2	176	21	2	0.333
IOVANNA JL	2	176	21	2	0.333
VINCENZI B	2	176	21	2	0.333
HU QG	2	157	21	2	0.222
HODES RJ	2	140	21	2	0.059
CASSIDANIUS A	2	129	21	2	0.087
LEMARRE P	2	129	21	2	0.087
TRUCCO M	2	102	21	2	0.061
TOMIOKA N	2	101	21	2	0.286
XU JJ	2	99	21	2	0.222
ARIENTI F	2	95	21	2	0.061
CHO EY	2	94	21	2	0.25
RICHARDS A	2	88	21	2	0.286
HA SY	2	64	21	2	0.167
CHRISTENSEN RD	2	59	21	2	0.25
ERIKSEN AC	2	59	21	2	0.25
HANSEN TF	2	59	21	2	0.25
KJÆR-FRIFELDT S	2	59	21	2	0.25
SORENSEN FB	2	59	21	2	0.25
CREASY C	2	47	21	1	0.1
BERARDI R	2	38	21	2	0.25
GILTNANE JM	2	404	20	2	0.222
CHEN WQ	2	250	20	2	0.25
STAGG J	2	231	20	2	0.25
GU-TRANTIEN C	2	203	20	2	0.25
ZAKUT R	2	194	20	2	0.061
KRAUSE M	2	174	20	2	0.222
CORTES J	2	112	20	2	0.25
VISSCHER DW	2	84	20	2	0.286
CEPPI M	2	84	20	2	0.25
FREY DM	2	73	20	2	0.125
MONTANI M	2	73	20	2	0.125
WENT P	2	73	20	2	0.125
ZINGG U	2	73	20	2	0.125
FERNÖ M	2	59	20	2	0.333
OSHIRO Y	2	48	20	2	0.222
FUJII H	2	544	19	2	0.091
KERKAR SP	2	349	19	2	0.125
KÖBEL M	2	326	19	2	0.154
KUWATA T	2	253	19	2	0.25
MEEKER A	2	220	19	2	0.167
CAI SJ	2	219	19	2	0.222
LI QG	2	219	19	2	0.222
ZHANG YL	2	139	19	2	0.133
CARVAJAL-HAUSDORF DE	2	115	19	2	0.25
TURKSMA AW	2	108	19	2	0.167
ORVIETO E	2	92	19	2	0.333
CERMÁKOVÁ P	2	91	19	2	0.182
KALÁBOVÁ H	2	91	19	2	0.182
GOETZ MP	2	80	19	2	0.286
LEON-FERRE RA	2	80	19	2	0.286
GILHAM DE	2	77	19	2	0.2
CAGOSSI K	2	75	19	2	0.25
CAVANNA L	2	75	19	2	0.25
FRASSOLDATI A	2	75	19	2	0.25
PIACENTINI F	2	75	19	2	0.25
LIU HS	2	74	19	1	0.143
ZAGER JS	2	66	19	2	0.286
CHOU A	2	60	19	2	0.4
FUCHS TL	2	60	19	2	0.4
GILL AJ	2	60	19	2	0.4
SHEEN A	2	60	19	2	0.4
SIOSON L	2	60	19	2	0.4
KILVAER TK	2	55	19	2	0.286
BAE YK	2	53	19	2	0.286
CHOI WJ	2	35	19	2	0.286
CHRISTENSEN PB	2	217	18	2	0.077
DIEDERICHSEN ACP	2	217	18	2	0.077
KAISER A	2	200	18	2	0.118
SIVARS L	2	183	18	2	0.167
DU J	2	167	18	2	0.167
AUTENRIETH D	2	145	18	2	0.105
BECKHOVE P	2	145	18	2	0.105
BÜCHLER MW	2	145	18	2	0.105
GALINDO L	2	145	18	2	0.105
KOCH M	2	145	18	2	0.105
NUMMER D	2	145	18	2	0.105
SCHIRRMACHER V	2	145	18	2	0.105
SCHMITZ-WINNENTHAL FH	2	145	18	2	0.105
HANSEN M	2	137	18	2	0.4
SCARTOZZI M	2	107	18	2	0.25
SOBRAL-LEITE M	2	89	18	2	0.333
MOFFITT RA	2	77	18	2	0.4
TOSS M	2	62	18	2	0.286
LEE SB	2	57	18	2	0.25
NGO LT	2	321	17	2	0.2
BAE JS	2	305	17	2	0.167
KANG MJ	2	305	17	2	0.167
[truncated: 12,484 more rows]
