# Supplementary material for: The global trends and distribution in tumor-infiltrating lymphocytes over the past 49 years: bibliometric and visualized analysis
Source: Front Immunol. 2025 Jan 6;15:1511866. doi: 10.3389/fimmu.2024.1511866 (PMC11743541; doi:10.3389/fimmu.2024.1511866)
Supplement: Supplementary file 4 [file Table4.xlsx]

## Sheet: Sheet2
The Global Trends and Distribution in Tumor-infiltrating Lymphocytes over the past 49 Years：Bibliometric and visualized analysis Beibei Wu
Annual publication volumes for the top 30 journals.
Year	CANCER IMMUNOLOGY IMMUNOTHERAPY	JOURNAL OF IMMUNOLOGY	CANCERS	CLINICAL CANCER RESEARCH	JOURNAL OF IMMUNOTHERAPY	ONCOIMMUNOLOGY	CANCER RESEARCH	INTERNATIONAL JOURNAL OF CANCER	ANTICANCER RESEARCH	FRONTIERS IN IMMUNOLOGY	BRITISH JOURNAL OF CANCER	EUROPEAN JOURNAL OF CANCER	BREAST CANCER RESEARCH AND TREATMENT	FRONTIERS IN ONCOLOGY	JOURNAL FOR IMMUNOTHERAPY OF CANCER	SCIENTIFIC REPORTS	ONCOTARGET	PLOS ONE	BMC CANCER	MODERN PATHOLOGY	ANNALS OF SURGICAL ONCOLOGY	JOURNAL OF CLINICAL ONCOLOGY	ANNALS OF ONCOLOGY	HUMAN PATHOLOGY	CANCER	INTERNATIONAL JOURNAL OF MOLECULAR SCIENCES	ONCOLOGY LETTERS	CLINICAL AND EXPERIMENTAL IMMUNOLOGY	EUROPEAN JOURNAL OF IMMUNOLOGY	HISTOPATHOLOGY
1975	0	0	0	0	0	0	0	0	0	0	0	0	0	0	0	0	0	0	0	0	0	0	0	0	0	0	0	0	0	0
1976	0	0	0	0	0	0	0	0	0	0	0	0	0	0	0	0	0	0	0	0	0	0	0	0	0	0	0	0	0	0
1977	0	0	0	0	0	0	0	1	0	0	0	0	0	0	0	0	0	0	0	0	0	0	0	0	0	0	0	0	1	0
1978	0	0	0	0	0	0	0	0	0	0	0	0	0	0	0	0	0	0	0	0	0	0	0	0	0	0	0	0	0	0
1979	0	0	0	0	0	0	0	1	0	0	0	0	0	0	0	0	0	0	0	0	0	0	0	0	0	0	0	0	0	0
1980	0	0	0	0	0	0	0	0	0	0	0	0	0	0	0	0	0	0	0	0	0	0	0	0	0	0	0	0	0	0
1981	0	0	0	0	0	0	0	1	1	0	0	0	0	0	0	0	0	0	0	0	0	0	0	0	0	0	0	0	0	0
1982	0	0	0	0	0	0	0	0	0	0	0	0	0	0	0	0	0	0	0	0	0	0	0	0	0	0	0	0	0	0
1983	0	0	0	0	0	0	0	0	0	0	0	0	0	0	0	0	0	0	0	0	0	0	0	0	0	0	0	0	0	0
1984	0	0	0	0	0	0	0	1	0	0	0	0	0	0	0	0	0	0	0	0	0	0	0	0	0	0	0	0	0	0
1985	0	0	0	0	0	0	1	0	0	0	0	0	0	0	0	0	0	0	0	0	0	0	0	0	0	0	0	0	0	0
1986	0	1	0	0	0	0	0	1	0	0	0	0	0	0	0	0	0	0	0	0	0	0	0	0	0	0	0	0	0	0
1987	0	1	0	0	0	0	2	0	0	0	0	0	0	0	0	0	0	0	0	0	0	0	0	0	0	0	0	0	0	0
1988	2	2	0	0	0	0	3	1	0	0	0	0	0	0	0	0	0	0	0	0	0	1	0	0	1	0	0	0	0	0
1989	3	4	0	0	0	0	2	2	0	0	0	0	0	0	0	0	0	0	0	0	0	1	0	0	1	0	0	0	0	0
1990	5	3	0	0	0	0	4	1	0	0	2	0	0	0	0	0	0	0	0	1	0	0	0	0	1	0	0	1	2	0
1991	6	4	0	0	6	0	6	3	1	0	1	2	0	0	0	0	0	0	0	0	0	0	0	0	3	0	0	1	1	0
1992	4	3	0	0	4	0	1	0	2	0	0	3	0	0	0	0	0	0	0	1	0	0	0	0	3	0	0	1	1	0
1993	5	5	0	0	4	0	4	3	0	0	0	2	0	0	0	0	0	0	0	0	0	0	0	0	1	0	0	2	1	0
1994	7	3	0	0	5	0	1	4	2	0	2	1	0	0	0	0	0	0	0	0	0	1	0	0	2	0	0	2	2	0
1995	7	9	0	1	1	0	1	5	1	0	4	0	0	0	0	0	0	0	0	0	0	2	0	0	0	0	0	1	2	0
1996	4	2	0	0	2	0	1	4	1	0	2	2	0	0	0	0	0	0	0	0	2	0	0	0	2	0	0	1	1	0
1997	1	2	0	0	3	0	2	5	1	0	1	0	0	0	0	0	0	0	0	0	0	0	0	1	0	0	0	1	0	0
1998	3	5	0	0	1	0	2	0	1	0	1	0	0	0	0	0	0	0	0	0	0	0	0	0	0	0	0	1	1	0
1999	0	2	0	1	1	0	1	1	2	0	0	1	0	0	0	0	0	0	0	1	2	1	0	0	1	0	0	1	0	0
2000	1	2	0	4	2	0	2	0	1	0	1	0	0	0	0	0	0	0	0	1	0	0	0	0	0	0	0	2	0	0
2001	0	3	0	1	0	0	0	1	0	0	2	1	0	0	0	0	0	0	0	0	0	0	0	1	1	0	0	0	0	0
2002	1	3	0	1	1	0	1	0	0	0	1	1	0	0	0	0	0	0	0	0	0	0	0	0	0	0	0	0	0	0
2003	1	1	0	1	2	0	0	0	1	0	1	0	1	0	0	0	0	0	0	1	0	0	0	0	0	0	0	0	0	0
2004	0	2	0	2	1	0	0	0	0	0	0	0	0	0	0	0	0	0	1	0	0	0	0	1	0	0	0	0	0	0
2005	1	3	0	0	0	0	1	0	2	0	0	0	0	0	0	0	0	0	1	0	0	0	1	0	0	0	0	0	1	0
2006	1	2	0	1	0	0	0	1	3	0	0	0	0	0	0	0	0	0	0	0	0	0	0	0	0	0	0	0	0	0
2007	2	0	0	1	1	0	2	1	0	0	0	1	0	0	0	0	0	0	0	0	0	1	0	0	0	0	0	0	0	0
2008	1	1	0	3	2	0	0	1	0	0	1	0	0	0	0	0	0	0	1	1	1	0	0	0	0	0	0	0	0	0
2009	1	0	0	0	2	0	0	0	2	0	0	0	0	0	0	0	0	0	0	1	0	1	0	1	0	0	0	1	0	0
2010	1	3	0	1	2	0	1	0	0	0	0	0	0	0	0	0	0	1	2	0	1	0	0	0	1	0	0	0	0	0
2011	1	1	0	2	3	0	0	1	1	0	1	0	0	0	0	0	0	3	0	0	0	1	0	0	0	0	0	0	0	0
2012	2	1	0	3	4	2	2	2	0	0	0	0	1	0	0	0	0	1	1	0	0	1	0	1	0	0	0	0	0	0
2013	3	1	0	2	0	3	0	0	0	0	2	1	1	0	0	0	0	3	0	0	1	3	0	1	0	0	1	0	0	0
2014	1	0	0	2	1	1	0	0	3	1	3	0	2	0	0	0	0	2	0	0	0	1	2	0	0	0	0	0	0	0
2015	2	1	0	3	0	4	0	0	1	0	1	0	2	0	2	2	4	1	1	0	0	1	3	1	0	0	0	0	0	1
2016	1	0	0	6	1	6	1	1	2	0	1	1	4	0	2	0	10	6	1	2	1	1	3	1	0	0	1	0	0	1
2017	2	1	0	4	1	13	2	4	2	2	0	3	3	1	0	6	17	2	2	2	2	0	2	3	1	1	3	0	0	2
2018	3	0	0	2	3	7	0	1	1	3	0	1	7	2	2	2	1	2	5	3	2	0	2	4	0	0	0	0	0	3
2019	7	1	2	3	0	6	1	1	3	2	3	3	2	0	3	7	0	4	1	1	1	2	4	3	0	0	7	0	1	2
2020	11	0	9	2	0	3	1	0	5	2	1	3	5	6	6	4	0	3	5	4	1	0	0	1	0	2	1	0	1	3
2021	7	0	10	5	3	7	3	0	4	7	1	4	1	9	4	5	0	1	1	5	2	1	1	0	0	5	2	1	1	2
2022	2	0	27	3	0	3	0	0	1	14	3	4	1	8	6	5	0	1	4	1	2	2	2	1	1	1	1	0	0	1
2023	3	1	20	2	0	0	0	0	2	10	6	2	4	4	5	3	0	2	1	1	3	0	0	0	0	6	1	0	0	0
2024	1	0	2	1	0	0	0	0	0	3	0	0	1	4	4	0	0	0	1	1	0	0	0	0	0	2	0	0	0	1

## Sheet: Sheet4
The top 10 journals contributed to citations
Rank	Journal	Documents	Citations	H_index	M_index	IF
1	JOURNAL OF IMMUNOLOGY	73	7856	47	1.205	3.6/Q2
2	JOURNAL OF CLINICAL ONCOLOGY	21	7739	21	0.568	42.1/Q1
3	CLINICAL CANCER RESEARCH	57	7436	41	1.367	10/Q1
4	PROCEEDINGS OF THE NATIONAL ACADEMY OF SCIENCES OF THE UNITED STATES OF AMERICA	14	5121	13	0.371	9.4/Q1
5	ANNALS OF ONCOLOGY	20	5019	19	0.95	56.7/Q1
6	CANCER RESEARCH	48	3960	37	0.925	12/5/Q1
7	CANCER IMMUNOLOGY IMMUNOTHERAPY	103	3918	35	0.946	4.6/Q2
8	NEW ENGLAND JOURNAL OF MEDICINE	3	3254	3	0.081	96.2/Q1
9	BRITISH JOURNAL OF CANCER	41	3235	22	0.629	6.4/Q1
10	ONCOIMMUNOLOGY	55	3000	30	2.308	6.5/Q1

## Sheet: information of all journals
information of all journals
Source	Documents	TC	h_index	m_index
JOURNAL OF IMMUNOLOGY	73	7856	47	1.205
JOURNAL OF CLINICAL ONCOLOGY	21	7739	21	0.568
CLINICAL CANCER RESEARCH	57	7436	41	1.367
PROCEEDINGS OF THE NATIONAL ACADEMY OF SCIENCES OF THE UNITED STATES OF AMERICA	14	5121	13	0.371
ANNALS OF ONCOLOGY	20	5019	19	0.95
CANCER RESEARCH	48	3960	37	0.925
CANCER IMMUNOLOGY IMMUNOTHERAPY	103	3918	35	0.946
NEW ENGLAND JOURNAL OF MEDICINE	3	3254	3	0.081
BRITISH JOURNAL OF CANCER	41	3235	22	0.629
ONCOIMMUNOLOGY	55	3000	30	2.308
JOURNAL OF IMMUNOTHERAPY	56	2894	25	0.735
INTERNATIONAL JOURNAL OF CANCER	48	2815	30	0.625
CANCER	19	2412	16	0.432
ONCOTARGET	32	2203	25	2.5
JOURNAL OF EXPERIMENTAL MEDICINE	10	2133	10	0.227
SCIENCE	2	1837	2	0.051
JAMA ONCOLOGY	8	1818	8	0.8
LANCET ONCOLOGY	3	1687	3	0.375
BREAST CANCER RESEARCH AND TREATMENT	35	1672	19	0.864
JOURNAL FOR IMMUNOTHERAPY OF CANCER	34	1594	19	1.9
PLOS ONE	32	1539	19	1.267
EUROPEAN JOURNAL OF CANCER	36	1519	20	0.588
HUMAN PATHOLOGY	20	1281	16	0.571
MODERN PATHOLOGY	27	1243	19	0.543
JNCI-JOURNAL OF THE NATIONAL CANCER INSTITUTE	14	1211	12	0.316
BMC CANCER	28	1056	17	0.81
SCIENTIFIC REPORTS	34	1031	19	1.9
ANTICANCER RESEARCH	46	1012	18	0.409
BREAST CANCER RESEARCH	12	1003	10	0.714
FRONTIERS IN IMMUNOLOGY	44	970	14	1.273
ADVANCES IN ANATOMIC PATHOLOGY	3	911	3	0.375
CANCER IMMUNOLOGY RESEARCH	14	860	13	1.182
CELLULAR & MOLECULAR IMMUNOLOGY	3	810	3	0.2
JOURNAL OF THE NATIONAL CANCER INSTITUTE	1	806	1	0.032
JOURNAL OF PATHOLOGY	14	751	10	0.333
CANCERS	70	732	13	2.167
JOURNAL OF IMMUNOLOGICAL METHODS	13	726	9	0.231
NEURO-ONCOLOGY	3	652	3	0.158
ORAL ONCOLOGY	13	642	10	0.625
JOURNAL OF THORACIC ONCOLOGY	4	635	4	0.4
GYNECOLOGIC ONCOLOGY	12	630	11	0.458
EUROPEAN JOURNAL OF IMMUNOLOGY	16	629	12	0.25
IMMUNITY	2	608	2	0.118
CELL REPORTS	1	559	1	0.143
ANNALS OF SURGERY	6	531	6	0.15
HISTOPATHOLOGY	16	528	12	1.2
JOURNAL OF TRANSLATIONAL MEDICINE	10	524	8	0.571
ANNALS OF SURGICAL ONCOLOGY	21	507	13	0.448
LABORATORY INVESTIGATION	3	491	2	0.069
CLINICAL AND EXPERIMENTAL IMMUNOLOGY	16	487	10	0.286
PANCREAS	3	468	3	0.143
JOURNAL OF NEURO-ONCOLOGY	6	440	6	0.188
CANCER BIOLOGY & THERAPY	7	433	7	0.438
FRONTIERS IN ONCOLOGY	34	427	12	1.5
JOURNAL OF UROLOGY	11	419	9	0.18
CANCER SCIENCE	8	415	7	0.467
BLOOD	5	402	5	0.156
ARCHIVES OF SURGERY	3	396	2	0.057
SEMINARS IN CANCER BIOLOGY	2	386	2	0.286
PATHOLOGY	8	364	6	0.667
BREAST	12	346	9	0.529
ONCOLOGY LETTERS	17	338	10	0.833
NATURE COMMUNICATIONS	4	334	4	0.444
LANCET	1	327	1	0.028
HEAD AND NECK-JOURNAL FOR THE SCIENCES AND SPECIALTIES OF THE HEAD AND NECK	4	325	3	0.083
CELLULAR IMMUNOLOGY	11	318	8	0.205
VIRCHOWS ARCHIV	16	308	12	0.857
MOLECULAR CANCER	2	306	2	0.133
CELLULAR PHYSIOLOGY AND BIOCHEMISTRY	4	294	4	0.4
AMERICAN JOURNAL OF CLINICAL PATHOLOGY	10	293	8	0.222
BRITISH JOURNAL OF SURGERY	4	293	4	0.143
NPJ BREAST CANCER	10	289	6	0.857
BMC MEDICINE	3	276	3	0.3
JOURNAL OF CLINICAL PATHOLOGY	6	275	5	0.263
JOURNAL OF CANCER RESEARCH AND CLINICAL ONCOLOGY	14	267	9	0.231
AMERICAN JOURNAL OF SURGICAL PATHOLOGY	8	266	7	0.538
JOURNAL OF SURGICAL RESEARCH	8	261	6	0.182
CANCER JOURNAL	6	254	5	0.385
BREAST CANCER	10	244	7	1
AMERICAN JOURNAL OF TROPICAL MEDICINE AND HYGIENE	1	228	1	0.031
HUMAN GENE THERAPY	7	224	5	0.143
INVESTIGATIVE OPHTHALMOLOGY & VISUAL SCIENCE	4	223	4	0.118
JOURNAL OF CANCER	8	218	8	1
JOURNAL OF THE AMERICAN ACADEMY OF DERMATOLOGY	3	217	3	0.1
TRANSLATIONAL ONCOLOGY	9	214	4	0.333
MEDICINE	9	212	5	0.714
GUT	2	204	2	0.065
CANCER LETTERS	9	203	8	0.242
LUNG CANCER	7	198	7	0.269
OTOLARYNGOLOGY-HEAD AND NECK SURGERY	5	194	3	0.077
CLINICAL & TRANSLATIONAL ONCOLOGY	10	189	5	0.556
CELL	1	187	1	0.143
BMC IMMUNOLOGY	1	186	1	0.067
ANNALS OF THORACIC SURGERY	3	183	3	0.12
SCANDINAVIAN JOURNAL OF IMMUNOLOGY	7	180	5	0.156
SEMINARS IN HEMATOLOGY	2	179	1	0.025
JOURNAL OF CLINICAL INVESTIGATION	5	177	4	0.138
GASTRIC CANCER	3	176	3	0.375
MEDICAL ONCOLOGY	5	175	4	0.333
NATURE MEDICINE	1	174	1	0.25
CANCER DISCOVERY	2	170	2	0.154
SURGERY	5	162	5	0.167
JOURNAL OF BIOLOGICAL RESPONSE MODIFIERS	5	157	4	0.111
ECLINICALMEDICINE	1	155	1	0.25
IMMUNOLOGY	6	149	5	0.143
AMERICAN JOURNAL OF CLINICAL ONCOLOGY-CANCER CLINICAL TRIALS	2	148	2	0.167
CLINICAL BREAST CANCER	8	147	5	0.556
CANCER MANAGEMENT AND RESEARCH	10	138	8	1
JOURNAL OF LABORATORY AND CLINICAL MEDICINE	1	138	1	0.043
JOURNAL OF SURGICAL ONCOLOGY	11	137	6	0.162
ONCOLOGIST	6	134	4	0.444
MELANOMA RESEARCH	8	133	7	0.226
CANCER INVESTIGATION	3	133	3	0.143
INTERNATIONAL JOURNAL OF CLINICAL ONCOLOGY	4	132	3	0.2
PATHOLOGY RESEARCH AND PRACTICE	15	129	5	0.714
MOLECULAR ONCOLOGY	4	129	3	0.3
ORAL SURGERY ORAL MEDICINE ORAL PATHOLOGY ORAL RADIOLOGY AND ENDODONTOLOGY	1	128	1	0.067
INTERNATIONAL JOURNAL OF MOLECULAR SCIENCES	17	126	6	0.75
BIOCONJUGATE CHEMISTRY	1	126	1	0.1
GASTROENTEROLOGY	2	123	2	0.057
JOURNAL OF INVESTIGATIVE DERMATOLOGY	8	119	6	0.171
ANNALS OF THE NEW YORK ACADEMY OF SCIENCES	2	119	2	0.041
HUMAN IMMUNOLOGY	5	117	4	0.114
DIAGNOSTIC PATHOLOGY	6	116	4	0.5
EBIOMEDICINE	5	113	5	0.714
JOURNAL OF ORAL PATHOLOGY & MEDICINE	5	112	4	0.5
BRIEFINGS IN BIOINFORMATICS	1	112	1	0.25
AMERICAN JOURNAL OF PATHOLOGY	4	109	3	0.107
ACTA ONCOLOGICA	9	108	5	0.217
AMERICAN JOURNAL OF CANCER RESEARCH	4	108	3	0.3
INTERNATIONAL JOURNAL OF RADIATION ONCOLOGY BIOLOGY PHYSICS	4	106	4	0.5
JAMA OTOLARYNGOLOGY-HEAD & NECK SURGERY	1	105	1	0.167
BJU INTERNATIONAL	1	103	1	0.071
JAPANESE JOURNAL OF CLINICAL ONCOLOGY	4	102	3	0.091
MOLECULAR THERAPY	2	101	2	0.2
IMMUNOLOGY LETTERS	6	100	5	0.114
INTERNATIONAL IMMUNOPHARMACOLOGY	4	100	3	0.136
TUMOR BIOLOGY	4	99	3	0.111
JOURNAL OF BREAST CANCER	5	98	3	0.333
CANCER BIOTHERAPY AND RADIOPHARMACEUTICALS	4	97	4	0.143
EJSO	3	97	3	0.188
AMERICAN JOURNAL OF SURGERY	1	97	1	0.036
CELL DEATH & DISEASE	1	95	1	0.143
TRANSLATIONAL RESEARCH	1	95	1	0.1
CRITICAL REVIEWS IN ONCOLOGY HEMATOLOGY	4	94	3	0.091
WORLD JOURNAL OF GASTROENTEROLOGY	3	93	3	0.115
ESMO OPEN	2	93	1	0.125
BIOCHEMICAL AND BIOPHYSICAL RESEARCH COMMUNICATIONS	3	90	3	0.3
JOURNAL OF CUTANEOUS PATHOLOGY	3	90	3	0.097
BIOMEDICINE & PHARMACOTHERAPY	2	89	2	0.25
AMERICAN JOURNAL OF TRANSLATIONAL RESEARCH	3	88	3	0.333
CANCER MEDICINE	7	87	5	0.556
CYTOTHERAPY	4	87	4	0.364
JOURNAL OF IMMUNOLOGY RESEARCH	7	84	5	0.625
JAPANESE JOURNAL OF CANCER RESEARCH	9	83	5	0.139
WORLD JOURNAL OF SURGICAL ONCOLOGY	6	83	5	0.385
JOURNAL OF NEUROSURGERY	5	83	4	0.111
MOLECULAR IMAGING AND BIOLOGY	1	82	1	0.125
JCO PRECISION ONCOLOGY	3	80	2	0.286
OPHTHALMOLOGY	1	79	1	0.063
EXPERT OPINION ON BIOLOGICAL THERAPY	3	78	3	0.375
JCI INSIGHT	2	78	2	0.222
CANCER RESEARCH AND TREATMENT	3	77	3	0.375
IMMUNOTHERAPY	4	76	3	0.214
CHINESE MEDICAL JOURNAL	6	75	4	0.129
CANCER TREATMENT REVIEWS	1	75	1	0.125
AMERICAN SURGEON	1	75	1	0.071
LARYNGOSCOPE	6	74	5	0.122
TRANSPLANTATION PROCEEDINGS	4	74	4	0.108
CLINICAL IMMUNOLOGY AND IMMUNOPATHOLOGY	3	74	3	0.088
EPIGENETICS	1	74	1	0.071
JOURNAL OF REPRODUCTIVE IMMUNOLOGY	1	74	1	0.05
JOURNAL OF GASTROENTEROLOGY AND HEPATOLOGY	4	72	3	0.136
NANOMEDICINE	2	72	2	0.167
MOLECULAR DIAGNOSTICS FOR MELANOMA: METHODS AND PROTOCOLS	1	72	1	0.091
CURRENT ONCOLOGY REPORTS	1	72	1	0.077
IMMUNOLOGY AND CELL BIOLOGY	3	70	2	0.1
IN VIVO	2	70	2	0.286
CURRENT TOPICS IN MICROBIOLOGY AND IMMUNOLOGY	1	70	1	0.028
IMMUNOLOGIC RESEARCH	3	69	3	0.1
JOURNAL OF PHARMACOLOGY AND EXPERIMENTAL THERAPEUTICS	1	69	1	0.048
JOURNAL OF EXPERIMENTAL & CLINICAL CANCER RESEARCH	4	68	3	0.1
MEDICAL SCIENCE MONITOR	2	68	2	0.25
SEMINARS IN ONCOLOGY	1	67	1	0.1
INTERNATIONAL JOURNAL OF ORAL SCIENCE	1	66	1	0.2
AMERICAN JOURNAL OF HEMATOLOGY	1	66	1	0.083
BREAST CARE	4	65	3	0.333
MOLECULAR CANCER THERAPEUTICS	1	65	1	0.143
GYNECOLOGIC AND OBSTETRIC INVESTIGATION	1	65	1	0.042
INTERNATIONAL JOURNAL OF ONCOLOGY	8	64	5	0.156
NEOPLASIA	2	64	2	0.25
INTERNATIONAL JOURNAL OF BIOLOGICAL MARKERS	2	64	2	0.154
CLINICAL & EXPERIMENTAL METASTASIS	1	64	1	0.111
THERAPEUTIC ADVANCES IN MEDICAL ONCOLOGY	2	63	2	0.333
JOURNAL OF BIOLOGICAL CHEMISTRY	1	63	1	0.077
DIAGNOSTICS	6	62	3	0.6
INTERNATIONAL JOURNAL OF GYNECOLOGICAL CANCER	6	62	5	0.238
BIOTHERAPY	5	62	4	0.121
VETERINARY IMMUNOLOGY AND IMMUNOPATHOLOGY	3	62	3	0.103
HAEMATOLOGICA	1	62	1	0.143
ARTHRITIS AND RHEUMATISM	1	62	1	0.056
INTERNATIONAL JOURNAL OF CLINICAL AND EXPERIMENTAL PATHOLOGY	4	61	3	0.3
SCIENCE ADVANCES	2	61	2	0.5
JAMA NETWORK OPEN	2	60	2	0.333
BRITISH JOURNAL OF HAEMATOLOGY	2	59	2	0.067
DISEASES OF THE COLON & RECTUM	1	59	1	0.167
CANCER AND METASTASIS REVIEWS	1	58	1	0.25
ANNALS OF TRANSLATIONAL MEDICINE	5	57	4	0.667
TRANSLATIONAL LUNG CANCER RESEARCH	3	57	2	0.333
AMERICAN JOURNAL OF ROENTGENOLOGY	2	57	2	0.222
CURRENT HEMATOLOGIC MALIGNANCY REPORTS	1	57	1	0.167
INDIAN JOURNAL OF MEDICAL RESEARCH	1	57	1	0.091
JOURNAL OF CLINICAL MEDICINE	6	56	4	0.667
BIOCHIMICA ET BIOPHYSICA ACTA-REVIEWS ON CANCER	1	55	1	0.125
JOURNAL OF HEPATOLOGY	2	53	2	0.061
BRITISH JOURNAL OF UROLOGY	2	52	2	0.059
CLINICAL ENDOCRINOLOGY	1	52	1	0.1
NEUROSURGERY	1	52	1	0.026
HEPATO-GASTROENTEROLOGY	5	51	5	0.227
LEUKEMIA & LYMPHOMA	4	51	4	0.125
INTERNATIONAL ARCHIVES OF ALLERGY AND IMMUNOLOGY	2	51	2	0.077
BMC BIOTECHNOLOGY	1	51	1	0.056
UROLOGIA INTERNATIONALIS	4	50	3	0.083
JCO CLINICAL CANCER INFORMATICS	1	49	1	0.2
PLOS COMPUTATIONAL BIOLOGY	1	49	1	0.167
SCIENCE TRANSLATIONAL MEDICINE	1	49	1	0.083
ONCOLOGY	6	48	4	0.105
ONCOTARGETS AND THERAPY	3	48	3	0.429
JOURNAL OF MAGNETIC RESONANCE IMAGING	2	48	2	0.286
LYMPHOKINE AND CYTOKINE RESEARCH	2	48	2	0.063
MAGNETIC RESONANCE IN MEDICINE	1	46	1	0.059
DISEASES OF THE ESOPHAGUS	4	45	3	0.167
EUROPEAN RADIOLOGY	2	45	2	0.4
INTERNATIONAL JOURNAL OF BIOLOGICAL SCIENCES	1	45	1	0.125
WORLD JOURNAL OF GASTROINTESTINAL ONCOLOGY	1	44	1	0.125
RADIOTHERAPY AND ONCOLOGY	1	44	1	0.1
JOURNAL OF MEDICINAL CHEMISTRY	1	44	1	0.04
ANNALS OF DIAGNOSTIC PATHOLOGY	7	43	4	0.571
JOURNAL OF HEMATOLOGY & ONCOLOGY	2	43	2	0.143
JOURNAL OF CLINICAL ENDOCRINOLOGY & METABOLISM	1	43	1	0.067
JOURNAL OF OVARIAN RESEARCH	4	42	2	0.333
EUROPEAN JOURNAL OF RADIOLOGY	2	42	2	0.4
JOURNAL OF NUCLEAR MEDICINE	2	42	1	0.048
JOURNAL OF DERMATOLOGICAL SCIENCE	1	42	1	0.04
LIVER INTERNATIONAL	1	41	1	0.111
LEUKEMIA	1	41	1	0.031
INTERNATIONAL JOURNAL OF IMMUNOPATHOLOGY AND PHARMACOLOGY	2	40	2	0.105
CLINICAL IMMUNOLOGY	3	39	2	0.08
BIOMEDICINES	5	38	3	0.75
CANCER GENE THERAPY	3	38	2	0.5
BULLETIN DU CANCER	1	38	1	0.143
JOURNAL OF BUON	4	37	4	0.5
NATURE BIOMEDICAL ENGINEERING	1	37	1	0.333
ENT-EAR NOSE & THROAT JOURNAL	1	37	1	0.056
CANCER CELL INTERNATIONAL	5	36	4	0.667
APPLIED IMMUNOHISTOCHEMISTRY & MOLECULAR MORPHOLOGY	5	36	3	0.273
HEAD & NECK PATHOLOGY	4	36	3	0.6
CYTOKINE	2	36	2	0.25
CANCER BIOMARKERS	2	36	2	0.167
SURGICAL NEUROLOGY	1	36	1	0.027
INTERNATIONAL JOURNAL OF GYNECOLOGICAL PATHOLOGY	4	35	3	0.094
JOURNAL OF GASTROINTESTINAL SURGERY	1	35	1	0.167
CLINICA CHIMICA ACTA	1	35	1	0.077
INTERNATIONAL JOURNAL OF IMMUNOPHARMACOLOGY	2	34	2	0.059
VIRCHOWS ARCHIV A-PATHOLOGICAL ANATOMY AND HISTOPATHOLOGY	2	34	2	0.057
MOUSE MODELS OF INNATE IMMUNITY, 2 EDITION: METHODS AND PROTOCOLS	1	34	1	0.167
SURGICAL ONCOLOGY-OXFORD	1	34	1	0.032
DISCOVER ONCOLOGY	3	33	3	0.75
JOURNAL OF MOLECULAR BIOLOGY	1	32	1	0.043
ENDOCRINE	2	31	2	0.4
TARGETED ONCOLOGY	2	31	2	0.25
BRITISH JOURNAL OF DERMATOLOGY	1	31	1	0.05
EUROPEAN JOURNAL OF CARDIO-THORACIC SURGERY	2	30	2	0.4
PROSTATE	2	30	2	0.08
NATURE	1	30	1	0.5
CLINICAL RESPIRATORY JOURNAL	1	30	1	0.125
SURGERY TODAY	3	29	2	0.083
CELLULAR ONCOLOGY	2	29	2	0.125
IMMUNOBIOLOGY	6	28	4	0.118
BIOLOGY-BASEL	2	28	2	0.5
RADIATION ONCOLOGY	2	28	2	0.286
MEDICAL MOLECULAR MORPHOLOGY	1	28	1	0.125
EXPERT OPINION ON THERAPEUTIC TARGETS	1	28	1	0.1
MICROBIOLOGY AND IMMUNOLOGY	1	28	1	0.036
MOLECULAR AND CLINICAL ONCOLOGY	6	27	3	0.6
EUROPEAN UROLOGY	3	27	2	0.061
PATHOLOGY INTERNATIONAL	2	27	2	0.222
NATURAL IMMUNITY AND CELL GROWTH REGULATION	2	26	2	0.054
INTERNATIONAL JOURNAL OF COLORECTAL DISEASE	3	25	3	0.3
EUROPEAN JOURNAL OF GYNAECOLOGICAL ONCOLOGY	3	25	2	0.087
APMIS	3	25	2	0.061
MOLECULAR THERAPY-ONCOLYTICS	2	25	2	0.667
ARCHIVES OF MEDICAL SCIENCE	2	25	1	0.2
CANCER CELL	1	25	1	0.333
ONCOLOGY REPORTS	6	24	3	0.097
ACTA OTO-LARYNGOLOGICA	2	24	2	0.4
CANCER EPIDEMIOLOGY BIOMARKERS & PREVENTION	2	24	2	0.286
JOURNAL OF RADIATION RESEARCH	1	24	1	0.2
JOURNAL OF THE EUROPEAN ACADEMY OF DERMATOLOGY AND VENEREOLOGY	1	24	1	0.2
JOURNAL OF THORACIC DISEASE	1	24	1	0.111
JOURNAL OF THE FORMOSAN MEDICAL ASSOCIATION	1	24	1	0.071
CELLS	3	23	2	0.5
JOURNAL OF INTERNATIONAL MEDICAL RESEARCH	3	23	3	0.25
MEDICAL IMAGE ANALYSIS	1	23	1	0.333
RADIOLOGIA MEDICA	1	23	1	0.167
INDIAN JOURNAL OF CANCER	1	23	1	0.083
CHINESE JOURNAL OF CANCER	1	23	1	0.077
INDIAN JOURNAL OF PATHOLOGY AND MICROBIOLOGY	3	22	2	0.167
TUMORI	2	22	1	0.033
PHOTODIAGNOSIS AND PHOTODYNAMIC THERAPY	1	22	1	0.333
VETERINARY AND COMPARATIVE ONCOLOGY	1	22	1	0.2
ARCHIVES OF DERMATOLOGY	1	22	1	0.036
JOURNAL OF PATHOLOGY CLINICAL RESEARCH	3	21	1	0.333
TECHNOLOGY IN CANCER RESEARCH & TREATMENT	2	21	2	0.5
CURRENT OPINION IN ONCOLOGY	2	21	2	0.182
DIGESTIVE DISEASES AND SCIENCES	1	21	1	0.045
ONCOGENE	1	21	1	0.045
INTERNATIONAL JOURNAL OF CLINICAL AND EXPERIMENTAL MEDICINE	2	20	1	0.1
JOURNAL OF GASTROENTEROLOGY	2	20	2	0.077
PEDIATRIC HEMATOLOGY AND ONCOLOGY	1	20	1	0.167
EUROPEAN JOURNAL OF HAEMATOLOGY	1	20	1	0.111
CURRENT EYE RESEARCH	1	20	1	0.032
ACTA CYTOLOGICA	2	19	2	0.069
COMMUNICATIONS BIOLOGY	1	19	1	0.25
RESEARCH IN VETERINARY SCIENCE	1	19	1	0.167
CANADIAN JOURNAL OF VETERINARY RESEARCH-REVUE CANADIENNE DE RECHERCHE VETERINAIRE	1	19	1	0.083
FRONTIERS IN MEDICINE	3	18	2	0.4
CLINICAL GENITOURINARY CANCER	3	18	2	0.333
JOURNAL OF PATHOLOGY AND TRANSLATIONAL MEDICINE	3	18	2	0.333
VETERINARY PATHOLOGY	2	18	1	0.25
ADVANCES IN IMMUNOLOGY IN CHINA, PT A	1	18	1	0.167
MEDICAL MICROBIOLOGY AND IMMUNOLOGY	1	18	1	0.05
ONCOLOGY RESEARCH	1	18	1	0.032
ANNALS OF OTOLOGY RHINOLOGY AND LARYNGOLOGY	1	18	1	0.027
UROLOGIC ONCOLOGY-SEMINARS AND ORIGINAL INVESTIGATIONS	4	17	3	0.136
BMC WOMENS HEALTH	2	17	2	0.4
REVISTA DE CHIMIE	2	17	2	0.286
INTERNATIONAL JOURNAL OF HYPERTHERMIA	2	17	2	0.125
EUROPEAN ARCHIVES OF OTO-RHINO-LARYNGOLOGY	1	17	1	0.333
ISCIENCE	1	17	1	0.333
BIOSCIENCE TRENDS	1	17	1	0.167
JOURNAL OF ORAL AND MAXILLOFACIAL SURGERY	1	17	1	0.167
NEW MICROBIOLOGICA	1	17	1	0.083
CROATIAN MEDICAL JOURNAL	1	17	1	0.077
JOURNAL OF THORACIC AND CARDIOVASCULAR SURGERY	1	17	1	0.033
AMERICAN JOURNAL OF RESPIRATORY CELL AND MOLECULAR BIOLOGY	1	17	1	0.031
BIOENGINEERED	2	16	2	0.5
INTERNATIONAL IMMUNOLOGY	2	16	2	0.061
JOURNAL OF NEUROPATHOLOGY AND EXPERIMENTAL NEUROLOGY	1	16	1	0.2
ANNALS OF CLINICAL AND LABORATORY SCIENCE	1	16	1	0.143
BIODRUGS	1	16	1	0.091
EXPERIMENTAL HEMATOLOGY	1	16	1	0.038
GENE THERAPY FOR NEOPLASTIC DISEASES	1	16	1	0.032
EXPERIMENTAL AND THERAPEUTIC MEDICINE	3	15	2	0.154
ACADEMIC RADIOLOGY	2	15	2	0.667
STEM CELLS INTERNATIONAL	1	15	1	0.111
JOURNAL OF THE SOCIETY FOR GYNECOLOGIC INVESTIGATION	1	15	1	0.037
TOHOKU JOURNAL OF EXPERIMENTAL MEDICINE	1	15	1	0.031
BIO-TECHNOLOGY	1	15	1	0.03
UROLOGICAL RESEARCH	1	15	1	0.03
THORACIC CANCER	5	14	3	0.5
PATHOLOGY & ONCOLOGY RESEARCH	4	14	3	0.5
ANNALS OF HEMATOLOGY	2	14	2	0.333
EXPERIMENTAL DERMATOLOGY	2	14	2	0.091
BIOMARKERS IN MEDICINE	1	14	1	0.167
EUROPEAN JOURNAL OF PHARMACOLOGY	1	14	1	0.167
MOLECULAR BIOLOGY REPORTS	1	14	1	0.167
WORLD NEUROSURGERY	1	14	1	0.167
JOURNAL OF ETHNOPHARMACOLOGY	1	14	1	0.063
JOURNAL OF INTERFERON AND CYTOKINE RESEARCH	1	14	1	0.037
AMERICAN JOURNAL OF DERMATOPATHOLOGY	3	13	2	0.333
AGING-US	2	13	2	0.5
FRONTIERS IN MOLECULAR BIOSCIENCES	2	13	2	0.4
PEDIATRIC SURGERY INTERNATIONAL	1	13	1	0.2
VACCINES	1	13	1	0.2
CLINICAL COLORECTAL CANCER	1	13	1	0.167
NEUROMUSCULAR DISORDERS	1	13	1	0.167
ANNALS OF DERMATOLOGY	1	13	1	0.083
ASIAN PACIFIC JOURNAL OF CANCER PREVENTION	1	13	1	0.077
JOURNAL OF ORTHOPAEDIC RESEARCH	1	13	1	0.053
VIRCHOWS ARCHIV-AN INTERNATIONAL JOURNAL OF PATHOLOGY	1	13	1	0.033
MELANOMA: METHODS AND PROTOCOLS	4	12	2	0.5
ROMANIAN JOURNAL OF MORPHOLOGY AND EMBRYOLOGY	3	12	2	0.133
CURRENT ONCOLOGY	2	12	1	0.333
ACTA RADIOLOGICA	2	12	2	0.4
JOURNAL OF GASTRIC CANCER	2	12	1	0.1
INTERNATIONAL JOURNAL OF DERMATOLOGY	2	12	2	0.133
JOURNAL OF CHEMOTHERAPY	2	12	1	0.03
METABOLITES	1	12	1	0.25
ELIFE	1	12	1	0.2
ANAIS BRASILEIROS DE DERMATOLOGIA	1	12	1	0.167
CLINICAL OTOLARYNGOLOGY	1	12	1	0.143
EUROPEAN JOURNAL OF NUCLEAR MEDICINE AND MOLECULAR IMAGING	1	12	1	0.048
TUMORI JOURNAL	1	12	1	0.029
JOURNAL OF IMMUNOGENETICS	1	12	1	0.028
POLISH JOURNAL OF PATHOLOGY	4	11	2	0.286
NEOPLASMA	3	11	2	0.154
IMMUNE CHECKPOINT BLOCKADE: METHODS AND PROTOCOLS	2	11	2	0.333
HYBRIDOMA	2	11	2	0.063
CANCER PREVENTION RESEARCH	1	11	1	0.333
GENES & DISEASES	1	11	1	0.333
BMJ OPEN	1	11	1	0.25
CLINICAL CHEMISTRY	1	11	1	0.2
BRAIN TUMOR PATHOLOGY	1	11	1	0.167
NEUROSURGICAL REVIEW	1	11	1	0.038
BIOCHIMICA ET BIOPHYSICA ACTA-MOLECULAR CELL RESEARCH	1	11	1	0.033
TRANSPLANTATION	1	11	1	0.029
FRONTIERS IN CELL AND DEVELOPMENTAL BIOLOGY	2	10	2	0.5
DERMATOLOGY	2	10	1	0.2
FUTURE ONCOLOGY	2	10	1	0.125
ABDOMINAL RADIOLOGY	1	10	1	0.25
CLINICAL AND INVESTIGATIVE MEDICINE	1	10	1	0.25
INTERNATIONAL JOURNAL OF PHARMACEUTICS	1	10	1	0.2
ACTA NEUROCHIRURGICA	1	10	1	0.042
JOURNAL D UROLOGIE	1	10	1	0.032
AMERICAN REVIEW OF RESPIRATORY DISEASE	1	10	1	0.029
ISRAEL JOURNAL OF MEDICAL SCIENCES	1	10	1	0.021
CLINICAL ONCOLOGY	1	9	1	0.25
IEEE JOURNAL OF BIOMEDICAL AND HEALTH INFORMATICS	1	9	1	0.25
IMMUNO	1	9	1	0.25
PIGMENT CELL & MELANOMA RESEARCH	1	9	1	0.167
CHEMOTHERAPY	1	9	1	0.125
UROLOGY	1	9	1	0.053
GENE	1	9	1	0.04
JOURNAL OF HISTOCHEMISTRY & CYTOCHEMISTRY	1	9	1	0.034
FEBS LETTERS	1	9	1	0.028
ACTA MEDICA OKAYAMA	1	9	1	0.024
JOURNAL OF PERSONALIZED MEDICINE	3	8	1	0.333
CLINICAL AND TRANSLATIONAL MEDICINE	2	8	2	0.667
CURRENT PROBLEMS IN CANCER	2	8	2	0.667
GENES	2	8	2	0.667
BREAST CANCER-TARGETS AND THERAPY	2	8	1	0.333
CLINICAL & TRANSLATIONAL IMMUNOLOGY	2	8	1	0.2
PEERJ	2	8	1	0.125
IMMUNOPHARMACOLOGY AND IMMUNOTOXICOLOGY	2	8	2	0.057
COMPUTER METHODS AND PROGRAMS IN BIOMEDICINE	1	8	1	0.333
FRONTIERS IN PHARMACOLOGY	1	8	1	0.333
HUMAN VACCINES & IMMUNOTHERAPEUTICS	1	8	1	0.333
CANCER IMAGING	1	8	1	0.25
JOURNAL OF GYNECOLOGIC ONCOLOGY	1	8	1	0.25
MOLECULAR PHARMACEUTICS	1	8	1	0.167
BIOTECHNIC & HISTOCHEMISTRY	1	8	1	0.143
EUROPEAN JOURNAL OF OBSTETRICS & GYNECOLOGY AND REPRODUCTIVE BIOLOGY	1	8	1	0.125
CYTOMETRY PART A	1	8	1	0.077
CLINICAL & DEVELOPMENTAL IMMUNOLOGY	1	8	1	0.067
EUROPEAN JOURNAL OF SURGICAL ONCOLOGY	1	8	1	0.042
PEDIATRIC RESEARCH	1	8	1	0.036
PATHOLOGE	3	7	2	0.286
HELIYON	2	7	2	0.667
INDIAN JOURNAL OF SURGICAL ONCOLOGY	2	7	2	0.5
ONKOLOGIE	2	7	2	0.061
THERANOSTICS	1	7	1	0.333
MOLECULAR & CELLULAR TOXICOLOGY	1	7	1	0.167
CELL JOURNAL	1	7	1	0.077
CANCER GENETICS AND CYTOGENETICS	1	7	1	0.037
EICOSANOIDS AND OTHER BIOACTIVE LIPIDS IN CANCER, INFLAMMATION, AND RADIATION INJURY 2, PTS A AND B	1	7	1	0.036
JOURNAL OF CELLULAR PHYSIOLOGY	1	7	1	0.032
NATURAL IMMUNITY	1	7	1	0.031
CANCER COMMUNICATIONS-US	1	7	1	0.029
JNCI CANCER SPECTRUM	2	6	1	0.25
JOURNAL OF THE EGYPTIAN NATIONAL CANCER INSTITUTE	2	6	1	0.25
KOREAN JOURNAL OF PATHOLOGY	2	6	2	0.143
HISTOLOGY AND HISTOPATHOLOGY	2	6	2	0.063
JAMA-JOURNAL OF THE AMERICAN MEDICAL ASSOCIATION	1	6	1	1
JOURNAL OF ULTRASOUND IN MEDICINE	1	6	1	0.5
IMMUNOPATHOLOGIA PERSA	1	6	1	0.333
IEEE ACCESS	1	6	1	0.25
ONCOLOGIE	1	6	1	0.25
SINGLE CELL METHODS: SEQUENCING AND PROTEOMICS	1	6	1	0.167
GLIOBLASTOMA: METHODS AND PROTOCOLS	1	6	1	0.143
BIOMED RESEARCH INTERNATIONAL	1	6	1	0.1
INTERNATIONAL JOURNAL OF UROLOGY	1	6	1	0.059
YONSEI MEDICAL JOURNAL	1	6	1	0.053
JOURNAL OF CLINICAL & LABORATORY IMMUNOLOGY	1	6	1	0.028
JOURNAL OF CANCER RESEARCH AND THERAPEUTICS	5	5	2	0.667
CANCER DETECTION AND PREVENTION	3	5	1	0.027
ANNALS OF GASTROENTEROLOGICAL SURGERY	1	5	1	0.333
CLINICAL AND EXPERIMENTAL MEDICINE	1	5	1	0.333
WORLD JOURNAL OF CLINICAL CASES	1	5	1	0.333
LIFE SCIENCES	1	5	1	0.25
EUROPEAN JOURNAL OF BREAST HEALTH	1	5	1	0.2
ACTA ANAESTHESIOLOGICA SCANDINAVICA	1	5	1	0.143
M S-MEDECINE SCIENCES	1	5	1	0.143
ANALYTICAL CELLULAR PATHOLOGY	1	5	1	0.1
INTERACTIVE CARDIOVASCULAR AND THORACIC SURGERY	1	5	1	0.077
CYTOMETRY	1	5	1	0.03
CUREUS JOURNAL OF MEDICAL SCIENCE	6	4	1	0.333
CANCER RESEARCH COMMUNICATIONS	3	4	2	1
REVISTA DE SENOLOGIA Y PATOLOGIA MAMARIA	2	4	2	0.5
ECANCERMEDICALSCIENCE	2	4	1	0.25
CANCER JOURNAL - FRANCE	2	4	2	0.061
SCIENCE IMMUNOLOGY	1	4	1	1
FRONTIERS IN ENDOCRINOLOGY	1	4	1	0.5
MATHEMATICAL BIOSCIENCES AND ENGINEERING	1	4	1	0.5
VETERINARY JOURNAL	1	4	1	0.333
CLINICAL EPIGENETICS	1	4	1	0.25
JOURNAL OF INFLAMMATION RESEARCH	1	4	1	0.25
MAGNETIC RESONANCE IMAGING	1	4	1	0.25
JOURNAL OF CLINICAL PATHOLOGY-CLINICAL MOLECULAR PATHOLOGY EDITION	1	4	1	0.034
ACTA PATHOLOGICA JAPONICA	1	4	1	0.029
POULTRY SCIENCE	1	4	1	0.021
BULLETIN OF EXPERIMENTAL BIOLOGY AND MEDICINE	2	3	1	0.036
BIOMATERIALS	1	3	1	1
ARCHIVES OF GYNECOLOGY AND OBSTETRICS	1	3	1	0.5
CLINICAL RADIOLOGY	1	3	1	0.5
CLINICS AND RESEARCH IN HEPATOLOGY AND GASTROENTEROLOGY	1	3	1	0.5
ASIAN CARDIOVASCULAR & THORACIC ANNALS	1	3	1	0.333
CHEMMEDCHEM	1	3	1	0.333
FRONTIERS IN PHYSIOLOGY	1	3	1	0.333
JOURNAL OF MEDICAL ULTRASONICS	1	3	1	0.333
ACTA SCIENTIAE VETERINARIAE	1	3	1	0.25
APPLIED SCIENCES-BASEL	1	3	1	0.25
INTERNATIONAL JOURNAL OF MEDICAL SCIENCES	1	3	1	0.25
PHARMACOGENOMICS	1	3	1	0.2
ARCHIVES OF PATHOLOGY & LABORATORY MEDICINE	1	3	1	0.143
JOVE-JOURNAL OF VISUALIZED EXPERIMENTS	1	3	1	0.111
JOURNAL OF DERMATOLOGY	1	3	1	0.042
EUROPEAN SURGICAL RESEARCH	1	3	1	0.033
THYMUS	1	3	1	0.029
FRONTIERS IN GENETICS	2	2	1	0.25
JOURNAL OF CLINICAL AND DIAGNOSTIC RESEARCH	2	2	1	0.167
CHINESE JOURNAL OF CANCER RESEARCH	2	2	1	0.059
NATURE REVIEWS CLINICAL ONCOLOGY	1	2	1	1
ACS APPLIED MATERIALS & INTERFACES	1	2	1	0.5
CANCER CONTROL	1	2	1	0.5
ADOPTIVE CELL TRANSFER	1	2	1	0.333
CANCER CYTOPATHOLOGY	1	2	1	0.333
CELL BIOLOGY INTERNATIONAL	1	2	1	0.333
ENDOCRINE PATHOLOGY	1	2	1	0.333
INTERNATIONAL JOURNAL OF HEMATOLOGY	1	2	1	0.25
TRANSLATIONAL CANCER RESEARCH	1	2	1	0.25
CANCER GENOMICS & PROTEOMICS	1	2	1	0.2
CLINICAL LABORATORY	1	2	1	0.2
INDIAN JOURNAL OF MEDICAL AND PAEDIATRIC ONCOLOGY	1	2	1	0.2
INTERNATIONAL JOURNAL OF SURGICAL PATHOLOGY	1	2	1	0.167
MEDICAL GAS RESEARCH	1	2	1	0.167
BIOCHEMICAL SOCIETY TRANSACTIONS	1	2	1	0.036
JOURNAL OF BIOPHOTONICS	2	1	1	0.5
LIFE-BASEL	2	1	1	0.2
BMC MEDICAL IMAGING	1	1	1	1
EUROPEAN JOURNAL OF DENTISTRY	1	1	1	1
BIOESSAYS	1	1	1	0.5
BIOMEDICAL REPORTS	1	1	1	0.5
ENDOCRINE-RELATED CANCER	1	1	1	0.5
EXPERT REVIEW OF ANTICANCER THERAPY	1	1	1	0.5
IEEE TRANSACTIONS ON MEDICAL IMAGING	1	1	1	0.5
WORLD JOURNAL OF SURGERY	1	1	1	0.5
BMC COMPLEMENTARY MEDICINE AND THERAPIES	1	1	1	0.333
CLINICAL LYMPHOMA MYELOMA & LEUKEMIA	1	1	1	0.333
COMPUTATIONAL AND STRUCTURAL BIOTECHNOLOGY JOURNAL	1	1	1	0.333
CURRENT MEDICAL RESEARCH AND OPINION	1	1	1	0.333
EUROPEAN REVIEW FOR MEDICAL AND PHARMACOLOGICAL SCIENCES	1	1	1	0.333
JOURNAL OF APPLIED ORAL SCIENCE	1	1	1	0.333
JOURNAL OF THE PAKISTAN MEDICAL ASSOCIATION	1	1	1	0.333
SCANDINAVIAN JOURNAL OF GASTROENTEROLOGY	1	1	1	0.333
WORLD JOURNAL OF GASTROINTESTINAL SURGERY	1	1	1	0.333
ANIMALS	1	1	1	0.2
BIOMEDICAL PAPERS-OLOMOUC	1	1	1	0.2
INTERNATIONAL JOURNAL OF CANCER MANAGEMENT	1	1	1	0.2
MEDICAL BULLETIN OF SISLI ETFAL HOSPITAL	1	1	1	0.2
THERAPEUTICS AND CLINICAL RISK MANAGEMENT	1	1	1	0.167
YAKHTEH	1	1	1	0.067
GEBURTSHILFE UND FRAUENHEILKUNDE	1	1	1	0.04
AKTUELLE UROLOGIE	1	1	1	0.038
GYNAKOLOGISCH-GEBURTSHILFLICHE RUNDSCHAU	1	1	1	0.033
EKSPERIMENTALNAYA ONKOLOGIYA	1	1	1	0.032
