# Supplementary material for: The global trends and distribution in tumor-infiltrating lymphocytes over the past 49 years: bibliometric and visualized analysis
Source: Front Immunol. 2025 Jan 6;15:1511866. doi: 10.3389/fimmu.2024.1511866 (PMC11743541; doi:10.3389/fimmu.2024.1511866)
Supplement: Supplementary file 5 [file Table5.xlsx]

## Sheet: information of all keywords
The Global Trends and Distribution in Tumor-infiltrating Lymphocytes over the past 49 Years：Bibliometric and visualized analysis Beibei Wu
information of all keywords
keywords	Occurrences	cluster	Total link strength	average publish Year
tumor-infiltrating lymphocytes	592	2	4867	2015.07
survival	588	5	4994	2018.03
expression	520	1	4209	2012.14
cancer	492	1	3785	2012.95
immunotherapy	489	6	4036	2012.62
prognosis	369	4	3208	2018.24
t-cells	333	6	2754	2013.89
chemotherapy	273	2	2209	2018.23
carcinoma	259	7	2190	2013.77
melanoma	250	1	2232	2010.43
breast cancer	237	2	1905	2018.27
cells	224	1	1636	2012.27
metastatic melanoma	191	6	1611	2009.1
therapy	186	2	1489	2015.55
tumor infiltrating lymphocytes	184	2	1472	2013.36
tils	181	2	1504	2019.86
regulatory t-cells	177	7	1660	2016.44
pd-l1	176	3	1520	2019.72
interleukin-2	174	1	1394	2000
neoadjuvant chemotherapy	152	2	1294	2019.57
microenvironment	141	7	1204	2019.24
prognostic value	121	2	983	2019.45
tumor-infiltrating lymphocyte	102	1	827	2013.6
blockade	100	3	828	2018.58
cd8	100	2	958	2017.69
breast-cancer	100	7	813	2015.62
activation	100	1	777	2006.95
recombinant interleukin-2	99	1	825	1998.11
adoptive immunotherapy	98	1	788	2000.99
til	96	1	858	2012.27
immune cells	95	4	887	2018.53
trastuzumab	94	2	841	2019.16
responses	94	6	774	2014.88
pd-1	90	3	849	2019.21
receptor	90	1	682	2008.1
tumor microenvironment	89	3	781	2020.66
prognostic-significance	89	7	770	2015.96
identification	89	1	700	2005.73
colorectal-cancer	87	4	769	2014.94
nivolumab	86	3	793	2019.38
recurrence	86	2	793	2017.97
association	84	3	781	2017.81
trial	83	2	651	2017.08
lymphocytes	81	6	667	2016.81
tumour-infiltrating lymphocytes	80	2	637	2015.25
pd-l1 expression	77	3	712	2019.86
head	77	8	681	2017.62
solid tumors	77	5	727	2015.39
immunity	77	1	639	2014.68
pathological complete response	75	2	674	2018.89
colorectal cancer	74	4	576	2016.23
adoptive cell therapy	73	6	652	2018.42
antigen	73	1	565	2006.81
impact	72	4	609	2020.24
immunohistochemistry	72	3	632	2017.62
foxp3	69	7	651	2017.35
cd8(+) t-cells	68	6	593	2016.22
malignant-melanoma	68	5	568	2006.51
biomarkers	67	2	584	2019.49
inflammation	65	4	521	2018
growth	65	1	456	2007.15
docetaxel	64	2	585	2019.16
autologous tumor	64	1	542	1995.97
biomarker	63	2	566	2020.24
pembrolizumab	62	3	584	2020.02
safety	62	3	567	2017.94
peripheral-blood	61	1	532	2004.39
dendritic cells	60	1	558	2012.7
tumor-infiltrating lymphocytes (tils)	59	5	443	2018.58
antibody	59	3	522	2016.9
antigens	58	1	454	2003
predictive-value	56	2	507	2019.88
metastasis	54	4	448	2015.39
ipilimumab	53	3	506	2019.32
efficacy	53	6	453	2019.17
subtypes	53	2	458	2019.04
progression	53	7	462	2014.11
microsatellite instability	52	4	427	2017.56
regression	52	6	435	2015.13
recommendations	51	2	433	2018.61
triple-negative breast cancer	50	2	375	2020.26
classification	49	3	391	2018.8
density	49	4	427	2018.43
poor-prognosis	49	3	445	2018.06
t-lymphocytes	49	5	432	2012.71
apoptosis	49	1	408	2006.35
favorable prognosis	48	7	472	2017.9
immune-response	47	1	386	2011.96
squamous-cell carcinoma	46	8	413	2017.67
generation	45	1	369	2008.27
adoptive transfer	43	6	378	2017.09
macrophages	43	7	350	2014.79
lung-cancer	43	1	388	2010.88
in-vivo	43	1	335	2008.81
induction	43	1	353	2003.05
renal cell carcinoma	43	1	355	2002.67
recognition	43	1	305	2001.93
interferon-gamma	43	1	359	2000.12
pathologists	42	5	394	2020.98
standardized method	41	5	388	2020.98
immunoscore	41	4	361	2019.27
differentiation	41	1	336	2009.9
expansion	40	1	331	2010.22
antitumor-activity	38	1	310	2000.5
monoclonal-antibodies	38	1	291	1997.13
tumor-infiltrating	37	6	330	2019.73
free survival	37	2	352	2019.51
stage	37	7	332	2016.86
proliferation	37	1	297	2005.54
open-label	36	3	337	2019.75
risk	36	2	286	2018.83
t cells	36	6	319	2016.11
prognostic-factor	36	7	324	2014.53
radiotherapy	35	2	310	2020.23
heterogeneity	35	3	309	2014.03
ovarian-cancer	35	7	301	2010.83
gene	35	1	241	2007.06
advanced cancer	35	1	295	1994.69
resistance	34	3	298	2017.35
gastric cancer	34	4	284	2017.26
cd4(+)	34	1	313	2014.97
mechanisms	34	1	268	2013.5
carcinomas	34	1	255	2008.56
ifn-gamma	34	1	328	2004.74
activated killer-cells	34	1	278	2000.15
pd-1 blockade	33	3	303	2019.58
subsets	33	6	246	2010.85
tertiary lymphoid structures	32	2	307	2020.19
women	32	2	236	2020.16
features	32	2	234	2019.16
adenocarcinoma	32	8	263	2013.59
landscape	31	2	230	2020.84
multicenter	31	3	297	2020
complete responses	31	6	288	2019.32
adjuvant chemotherapy	31	2	258	2018.55
b-cells	31	3	281	2017
inhibition	31	1	218	2014.48
angiogenesis	31	7	223	2013.45
natural-killer-cells	31	1	265	2008.03
chemoradiotherapy	30	4	266	2019.63
meta-analysis	30	4	308	2019.43
lung cancer	30	3	267	2017.07
colon-cancer	30	4	246	2016.1
ovarian cancer	30	7	274	2012.8
monoclonal-antibody	30	1	209	1999.77
grade	29	5	227	2019.97
necrosis-factor	29	1	236	1997.45
predict	28	8	261	2020.29
cell	28	4	166	2015.68
antitumor immunity	28	1	268	2013.07
cytotoxicity	28	1	234	1999.36
immune contexture	27	4	232	2020.37
immune microenvironment	27	2	224	2020.26
b7-h1	27	3	247	2016.78
mutations	27	8	213	2015.56
cutaneous melanoma	27	5	250	2015.44
breast	27	4	208	2015
cytokines	27	1	230	2005.7
cd8(+)	26	8	232	2019.35
human-papillomavirus	26	8	270	2017.88
pathway	26	3	215	2017.12
tumor infiltrating lymphocyte	26	4	179	2012.73
disease	26	1	195	2012.04
renal-cell carcinoma	26	1	219	2003.04
combination	25	6	214	2017.56
cd4	25	2	259	2014.88
transfer therapy	25	6	218	2013.44
cancer regression	25	6	208	2012.8
repertoire	25	1	176	2009.12
phenotype	25	1	232	2006.72
human-melanoma	25	1	173	1996.76
her2	24	2	205	2018.25
cd3	24	4	249	2016.46
cancer-immunotherapy	24	6	196	2016.12
neck	24	8	193	2014.33
gene-expression	24	1	176	2011.38
ligand 1 expression	23	3	248	2018.74
mice	23	1	144	2000.39
clones	23	1	190	1996.48
human solid tumors	23	1	164	1993.7
resection	22	4	200	2017.55
hepatocellular-carcinoma	22	7	222	2015.32
hepatocellular carcinoma	22	4	165	2012.64
specificity	22	1	173	1998.05
outcomes	21	2	175	2021.14
tnbc	21	2	181	2020.43
nsclc	21	3	189	2020.1
ratio	21	4	185	2019.95
adoptive cell transfer	21	6	187	2015.48
squamous cell carcinoma	21	8	198	2015.05
regulatory t cells	21	1	204	2014.81
epstein-barr-virus	21	1	166	2014.24
infection	21	4	167	2014.24
p53	21	1	171	2013.29
cisplatin	21	3	209	2011.9
tumor	21	1	166	2011.43
molecules	21	1	166	2003.95
necrosis-factor-alpha	21	1	190	1998.9
t-cell receptor	21	1	163	1997.62
human metastatic melanomas	21	1	159	1992.67
immune checkpoint	20	3	167	2020.15
exhaustion	20	3	166	2019.55
marker	20	5	178	2018.45
nk cells	20	1	152	2009.15
in-vitro	20	1	168	2008.7
phase-i	20	6	160	2008.25
peptide	20	1	153	2002.55
activated killer cells	20	1	155	1992.75
digital pathology	19	4	107	2021.89
proposal	19	5	174	2021.05
non-small cell lung cancer	19	3	172	2018.84
hpv	19	8	187	2017.95
immune response	19	5	147	2017.95
phase-ii	19	6	153	2016.74
clinical-significance	19	3	189	2016.53
effector	19	6	152	2016.26
tolerance	19	1	170	2015.26
memory	19	6	147	2015.11
suppression	19	1	167	2013.21
tgf-beta	19	1	160	2012.42
prognostic factors	19	5	163	2011.63
protein	19	1	170	2011.37
lag-3	18	3	145	2020.83
reveals	18	2	149	2019
ductal carcinoma	18	5	178	2018.61
prognostic factor	18	3	183	2017.83
adjuvant	18	2	181	2016.67
surgery	18	2	138	2016.11
doxorubicin	18	2	145	2015.67
tumour infiltrating lymphocytes	18	2	135	2014.33
gastric-cancer	18	4	149	2013.56
dna	18	8	118	2011
tissue	18	1	153	2010.89
immune-responses	18	1	125	2009.22
t-cell	18	1	128	2006.94
rejection	18	1	122	2001.11
immune checkpoint inhibitors	17	3	150	2021.41
recurrent	17	8	150	2020.76
residual disease	17	2	148	2020.41
disease-free survival	17	2	140	2019.82
prognostic marker	17	5	172	2019.76
predicts	17	4	162	2018.94
cd103	17	4	154	2018.76
overall survival	17	4	151	2018.71
paclitaxel	17	2	162	2018.71
cell lung-cancer	17	3	155	2017.88
in-situ	17	2	161	2017.24
ligand	17	3	129	2010.82
cytolytic t-lymphocytes	17	1	111	2004.59
lysis	17	1	146	1994.59
mri	16	2	113	2020.94
predictor	16	5	127	2020.06
breast neoplasms	16	2	111	2019.94
death-ligand 1	16	3	149	2019.94
neoadjuvant therapy	16	2	143	2019.81
head and neck cancer	16	8	146	2019.62
ctla-4	16	3	174	2019.25
mismatch repair	16	4	131	2018.88
anti-pd-1	16	3	143	2017.25
neck-cancer	16	8	155	2016.81
patient	16	6	133	2013.44
model	16	5	119	2012.19
class-i	16	1	139	2009.44
mechanism	16	1	106	2008.5
fas ligand	16	1	124	2005
prediction	15	2	130	2019.8
bladder cancer	15	3	122	2019.53
lapatinib	15	2	144	2019.4
prognostic-factors	15	5	117	2017.87
nasopharyngeal carcinoma	15	4	123	2016.73
sensitivity	15	8	128	2016.67
immune-system	15	8	138	2013
markers	15	4	139	2012.27
adjuvant therapy	15	6	126	2010.6
down-regulation	15	1	125	2009.73
costimulation	15	6	129	2009.4
metastases	15	1	112	2006.8
growth-factor-beta	15	1	106	2003.53
cancer-patients	15	1	116	2003.33
messenger-rna	15	1	110	2001.6
major histocompatibility complex	15	1	132	1999.8
interferon	15	1	133	1999.4
antigen receptor	15	1	107	1995.4
radiomics	14	4	80	2022.14
estrogen	14	2	124	2020.5
triple negative breast cancer	14	2	117	2020.36
overexpression	14	3	120	2019.29
neoadjuvant	14	2	129	2018.79
metaanalysis	14	3	128	2018.71
cancer immunotherapy	14	3	130	2018.07
cervical cancer	14	8	122	2017.79
neoantigens	14	3	115	2017.64
anti-pd-l1 antibody	14	3	135	2017.5
estrogen-receptor	14	2	125	2017.07
pathology	14	4	87	2016
pathways	14	1	102	2015.14
system	14	5	123	2014.64
liver	14	4	115	2014.43
persistence	14	6	113	2014.07
glioma	14	7	117	2013.21
mhc class-i	14	1	113	2011.86
genes	14	1	127	2010.57
tumor-infiltrating lymphocytes (til)	14	8	124	2010.36
receptors	14	1	120	2010.21
flow cytometry	14	1	84	2008.86
vaccination	14	1	129	2007.79
alpha	14	1	117	2007.07
stimulation	14	1	117	2002.21
t cell receptor	14	1	127	2001.36
complex	14	1	105	1997.21
mononuclear-cells	14	1	101	1997.14
cytolytic activity	14	1	127	1996.21
invitro	14	1	105	1994.07
burden	13	2	93	2020.69
benefit	13	2	126	2020.23
rectal cancer	13	4	104	2018.54
colon cancer	13	4	106	2018.23
suppressor-cells	13	3	114	2018
patterns	13	2	97	2017
oral squamous cell carcinoma	13	4	94	2016.92
predict response	13	7	132	2016.38
regulatory t cell	13	1	117	2016.38
tumor immunology	13	7	130	2016.08
protein expression	13	3	112	2015.54
cell carcinoma	13	4	99	2015
lymphocyte	13	1	110	2014.85
cutting edge	13	1	93	2014.46
immunosurveillance	13	7	107	2013.31
melanoma patients	13	1	91	2011.15
antibodies	13	6	96	2007.77
cytotoxic t-lymphocytes	13	1	101	2003.31
blood	13	1	102	2002.31
colony-stimulating factor	13	1	119	2000.69
chain	13	1	95	1998.31
t-cell clones	13	1	107	1993.77
cyto-toxicity	13	1	107	1992.15
deep learning	12	4	78	2022.17
artificial intelligence	12	4	77	2021.67
tim-3	12	3	96	2020.5
radiation	12	2	99	2020
pathologic complete response	12	2	104	2019.75
guidelines	12	4	87	2018.75
biopsy	12	5	106	2018.33
t-cell infiltration	12	4	124	2018.25
glioblastoma	12	2	80	2017.92
immune	12	4	89	2017.5
checkpoint blockade	12	3	138	2017.42
roles	12	4	102	2017.42
stroma	12	7	84	2016.25
b7-h1 expression	12	3	118	2015.83
instability	12	4	97	2015.67
th17 cells	12	1	114	2015.08
immunology	12	3	108	2014.67
recruitment	12	7	105	2014.33
cutaneous malignant-melanoma	12	5	137	2013.5
death	12	3	84	2008.67
ctl	12	1	128	2005.92
growth-factor	12	1	92	2005.5
molecule	12	1	103	2004.83
il-2	12	1	110	2004
peripheral-blood lymphocytes	12	1	95	1999.67
lines	12	1	93	1997.08
blood-lymphocytes	12	1	89	1995.83
machine learning	11	4	71	2022.18
diagnosis	11	2	95	2021
single-arm	11	3	116	2020.64
relevance	11	2	76	2020.09
phase-iii	11	2	93	2019.73
human papillomavirus	11	8	113	2019.27
lymphodepletion	11	6	95	2018.73
ctla-4 blockade	11	3	110	2018.36
lung adenocarcinoma	11	3	96	2017.91
lymph node metastasis	11	4	104	2017.73
preoperative chemotherapy	11	2	93	2017.73
programmed death-1	11	3	96	2017
selection	11	1	77	2016.64
pancreatic cancer	11	4	109	2015.82
histopathology	11	4	81	2015
memory t-cells	11	4	96	2014.73
endometrial cancer	11	7	77	2014.18
autoimmunity	11	6	97	2013.55
nf-kappa-b	11	3	89	2013.27
malignant melanoma	11	5	88	2008.45
diversity	11	1	65	2006.91
gamma	11	1	77	2006.91
t-cell-receptor	11	1	81	2004.09
cloning	11	1	74	2003.09
gene-transfer	11	1	86	2000
ki67	10	2	80	2020.2
invasion	10	5	82	2019.8
immune checkpoints	10	3	86	2019.6
adoptive	10	6	88	2018.6
epithelial-mesenchymal transition	10	7	106	2018.1
statistics	10	3	88	2017.4
management	10	6	89	2017.3
cd20	10	2	82	2016.2
esophageal cancer	10	4	85	2016
american joint committee	10	5	109	2015.6
brain metastases	10	3	97	2015.4
t lymphocytes	10	4	85	2015.2
stem-cells	10	1	83	2014.9
e-cadherin	10	4	86	2014.7
up-regulation	10	3	87	2014.4
cd4(+) t-cells	10	1	87	2014
colon	10	4	82	2013.5
tumour-infiltrating lymphocyte	10	4	87	2013
immunogenicity	10	8	80	2012.8
ovarian	10	1	91	2012.2
infiltrating lymphocytes	10	4	72	2011.5
cytotoxic t lymphocytes	10	1	94	2011
immune evasion	10	1	83	2010.7
lymph-nodes	10	8	93	2009.8
adhesion	10	1	83	2009.4
peptides	10	1	62	2008.8
epstein-barr virus	10	4	60	2008
rectal-cancer	10	4	77	2007.8
lymphoma	10	1	83	2007.7
cyclophosphamide	10	2	76	2006.2
uveal melanoma	10	1	89	2006.2
cytotoxic t lymphocyte	10	1	87	2006.1
binding	10	1	72	2003.6
clonal analysis	10	1	84	1993.3
limited heterogeneity	10	1	70	1993.2
magnetic resonance imaging	9	4	56	2021.56
cell therapy	9	6	74	2021.22
pd1	9	4	72	2020.89
programmed death-ligand 1	9	3	73	2020.78
atezolizumab	9	3	101	2020.67
immune checkpoint blockade	9	5	82	2020.56
molecular subtypes	9	3	81	2020.56
acquired-resistance	9	3	73	2020.44
ki-67	9	2	78	2020.44
dcis	9	2	79	2019.67
foxp3 expression	9	5	81	2019.33
trials	9	2	71	2019.33
epidemiology	9	2	80	2019.22
pertuzumab	9	2	92	2019.22
american society	9	2	82	2019.11
t cell	9	6	108	2019.11
primary therapy	9	2	95	2018.78
primary cutaneous melanoma	9	5	65	2017.89
location	9	4	80	2017.56
adverse prognosis	9	4	97	2016.67
metastatic melanoma patients	9	6	67	2016.22
prevalence	9	8	70	2015.89
ligands	9	3	73	2015.44
stage-i	9	5	77	2014.78
advanced melanoma	9	3	74	2014.67
cervical-cancer	9	8	78	2014
immunosuppression	9	7	76	2013.22
granzyme b	9	1	90	2012.33
endothelial growth-factor	9	7	73	2011.67
tumor immunity	9	4	75	2011.11
tcr	9	1	61	2010.78
gene-therapy	9	1	77	2008.67
immune privilege	9	1	70	2008.11
proteins	9	1	45	2004.67
localization	9	1	78	2003.89
surface	9	1	59	2003.44
cytokine	9	1	72	2003.11
tyrosinase	9	1	88	2002.22
cd4+	9	3	77	2001.78
gp100	9	1	90	2001.67
high-dose interleukin-2	9	1	70	2000.78
cytotoxic t-cells	9	1	61	1999.67
cytokine secretion	9	1	70	1998.11
v-beta	9	1	80	1995.56
invivo	9	1	65	1993.11
necrosis factor-alpha	9	1	66	1992.89
prognostic impact	8	2	78	2021.25
til therapy	8	6	94	2021.25
programmed cell death-ligand 1	8	4	48	2021.12
independent predictor	8	5	58	2021
neutrophil-to-lymphocyte ratio	8	2	57	2020.88
immune checkpoint inhibitor	8	3	84	2020.5
tigit	8	3	64	2020.12
tumor-associated macrophages	8	5	59	2020
tumour microenvironment	8	4	68	2020
prognostic	8	2	55	2019.75
cd8 t-cells	8	6	72	2019.5
oral cancer	8	8	57	2019.5
carboplatin	8	2	65	2019.25
international expert consensus	8	2	87	2019.12
validation	8	4	65	2019
oncology	8	3	63	2018.88
signatures	8	4	65	2018.88
adaptive immunity	8	3	94	2018.5
negative breast-cancer	8	8	72	2018.38
ligand 1	8	3	73	2017.88
irradiation	8	2	74	2017.5
sarcoma	8	6	57	2017.5
clinical impact	8	4	82	2017.38
mpdl3280a	8	3	87	2017.25
population	8	3	65	2017.12
phase	8	5	78	2016
models	8	8	42	2015.75
promotes	8	1	64	2015.62
immune escape	8	3	68	2014.5
vertical growth-phase	8	5	80	2014.5
frequency	8	1	63	2014
tumor infiltrating lymphocytes (til)	8	6	64	2013.75
vaccine	8	8	65	2013
lung	8	1	61	2012
telomere length	8	6	66	2012
in-vivo persistence	8	6	80	2011.88
medullary carcinoma	8	4	67	2011.5
non-small-cell lung cancer	8	7	65	2011
antigen-presenting cells	8	6	65	2010
family	8	3	62	2009.75
il-10	8	1	64	2009.12
cultures	8	6	54	2008
beta	8	1	77	2006.88
fas	8	1	65	2006.38
lymph-node	8	1	69	2004.75
subpopulations	8	1	71	2004.75
nodes	8	1	50	2003.12
zeta-chain	8	1	71	2002.5
hla-a	8	1	63	2001.75
hla-a2 melanomas	8	1	58	2000.5
class-i molecules	8	1	44	2000
human regressive melanoma	8	1	67	1999.38
il-4	8	1	82	1997.12
predictive biomarker	7	3	53	2022
placebo	7	2	67	2021.71
her2-positive breast cancer	7	2	64	2020.86
tumor infiltrating lymphocytes (tils)	7	5	49	2020.86
nomogram	7	4	57	2020.71
checkpoint inhibitors	7	7	64	2020.57
mismatch repair deficiency	7	7	56	2020.57
tamoxifen	7	2	59	2020.57
pdl1	7	4	54	2020.43
hypoxia	7	5	55	2020.29
pancreatic ductal adenocarcinoma	7	8	66	2020.29
programmed death ligand-1	7	3	63	2020.29
head and neck squamous cell carcinoma	7	4	52	2020.14
early breast cancer	7	2	52	2020
ido1	7	3	73	2020
dysfunction	7	5	53	2019.71
sentinel lymph node	7	5	63	2019.71
age	7	5	54	2019.57
epirubicin	7	2	67	2019.57
image analysis	7	4	56	2019.43
stage-ii	7	4	45	2019.29
esophageal squamous cell carcinoma	7	3	53	2019
triple-negative	7	2	52	2018.86
osteosarcoma	7	3	59	2018.43
mutation	7	7	53	2017.71
triple negative	7	2	57	2017.57
follow-up	7	5	61	2016.86
epithelial ovarian cancer	7	1	54	2016.71
t-cell responses	7	2	58	2016.71
indoleamine 2,3-dioxygenase	7	3	71	2016.57
programmed death ligand 1	7	3	71	2016.57
oropharyngeal cancer	7	8	74	2016.14
canine	7	5	65	2015.57
tumor-infiltrating lymphocyte (til)	7	5	64	2015
treg	7	1	84	2014.86
il-17	7	1	53	2014.57
b7 family	7	3	70	2014.29
clinical stage-i	7	5	71	2013.71
randomized-trial	7	2	60	2013.43
long-term survival	7	2	58	2013
central-nervous-system	7	1	57	2012.43
breast carcinoma	7	8	64	2010.29
spontaneous regression	7	1	80	2008
class-ii	7	6	60	2007.29
modulation	7	1	50	2007.29
transcription	7	1	39	2006
bone-marrow	7	1	61	2005.57
mouse	7	1	54	2005.43
intraepithelial lymphocytes	7	4	57	2005.29
gastric carcinoma	7	1	54	2004.43
interferon-alpha	7	1	69	2003
lesions	7	1	44	2003
ovarian-carcinoma	7	1	64	2002
interleukin-12	7	1	49	2001.14
release	7	1	47	1999.57
icam-1	7	1	64	1997.86
anti-cd3	7	1	58	1997.14
melanoma-cells	7	1	52	1995.71
t-cell activation	7	1	53	1995.57
autologous melanoma	7	1	51	1994.29
toxicity	7	1	52	1994
interleukin-2 receptor	7	1	51	1993.86
predominant expression	7	1	53	1993
autoimmune encephalomyelitis	7	1	50	1992.57
single-cell rna sequencing	6	4	30	2022.33
checkpoint inhibition	6	4	44	2021.67
segmentation	6	4	29	2021.17
carcinoma in-situ	6	2	43	2021
cd8-positive t-lymphocytes	6	3	55	2021
pd-l2	6	3	42	2021
stromal tumor-infiltrating lymphocytes	6	2	31	2021
cavity	6	4	56	2020.83
cell-carcinoma	6	3	50	2020.83
pd-1/pd-l1	6	7	60	2020.67
androgen receptor	6	2	42	2020.5
combined nivolumab	6	3	45	2020.5
neoadjuvant chemoradiotherapy	6	4	44	2020.5
cancer statistics	6	3	51	2020.33
cell transfer	6	6	49	2020.33
consensus	6	2	50	2020.33
complete response	6	2	53	2020
plasma-cells	6	2	57	2020
dogs	6	5	49	2019.67
lymph-node status	6	5	43	2019.67
cd8(+) tils	6	8	54	2019.5
endometrial carcinoma	6	4	35	2019.5
diffuse large b-cell lymphoma	6	4	38	2019.17
cell infiltration	6	5	51	2019
depends	6	2	49	2019
local recurrence	6	2	47	2019
clinical oncology/college	6	2	57	2018.83
mortality	6	5	46	2018.67
programmed cell death protein 1	6	3	45	2018.67
target	6	6	37	2018.67
vemurafenib	6	3	54	2018.67
braf	6	3	45	2018.5
cholangiocarcinoma	6	2	59	2018.5
urothelial carcinoma	6	3	55	2018.33
failure	6	8	52	2018.17
survival analysis	6	4	53	2018.17
untreated melanoma	6	6	52	2017.17
gemcitabine	6	4	54	2016.33
cd28	6	6	51	2016
4-1bb	6	6	50	2015.33
cd8(+) t-lymphocytes	6	7	57	2015.33
microvessel density	6	7	42	2015.33
extracellular-matrix	6	2	51	2015
chemokines	6	1	52	2014.83
lymphocytes, tumor-infiltrating	6	6	42	2014.83
pd-1 expression	6	3	61	2014.83
inhibitory receptors	6	3	50	2014.17
effector function	6	1	49	2014
neutrophils	6	4	37	2014
prostate-cancer	6	4	40	2013.83
experience	6	5	52	2013.33
migration	6	1	41	2013.33
bladder-cancer	6	3	53	2013
poor survival	6	7	56	2012.83
neoplasms	6	8	53	2012.17
increased populations	6	7	55	2011.33
tumour-infiltrating lymphocytes (tils)	6	1	60	2011
perforin	6	1	38	2010.33
transcription factor foxp3	6	1	45	2010
member	6	3	55	2009.67
granzyme-b	6	1	70	2008.17
benign	6	1	42	2007.33
virus	6	1	52	2004.33
antigen presentation	6	1	60	2004
secretion	6	1	46	2004
amplification	6	1	49	2003.5
non-hodgkins-lymphoma	6	1	39	2003.17
flow-cytometry	6	1	43	2002
dose recombinant interleukin-2	6	1	48	2001.5
multiple-sclerosis	6	1	51	2000.67
interleukin-10	6	1	51	2000
variability	6	1	51	1999.67
endothelial-cells	6	1	37	1999.33
gene usage	6	1	53	1999.33
interleukin-6	6	1	38	1998.33
polymerase chain-reaction	6	1	39	1997.83
hla-dr	6	1	39	1997.5
lfa-1	6	1	53	1997.5
leukocyte adhesion	6	1	45	1995.5
natural-killer	6	1	47	1995.17
interleukin-4	6	1	55	1995
effector-cells	6	1	49	1994.17
murine tumors	6	1	44	1993.67
cyto-toxic activity	6	1	49	1993.5
solid tumor	5	6	40	2022.4
programmed cell death 1	5	4	31	2022.2
stils	5	2	42	2022.2
level	5	2	20	2022
tumor budding	5	4	34	2022
tumor mutational burden	5	7	29	2021.8
criteria	5	5	42	2021.6
intrahepatic cholangiocarcinoma	5	2	41	2021.6
tumor immune microenvironment	5	2	42	2021.6
cetuximab	5	8	45	2021.4
molecular subtype	5	7	49	2021.4
immune checkpoint molecules	5	4	41	2021.2
distant metastasis	5	4	40	2021
fibroblasts	5	5	53	2021
cd4+t cells	5	6	51	2020.6
high-risk	5	2	51	2020.6
immune infiltration	5	4	39	2020.6
lag3	5	3	52	2020.6
metastatic urothelial carcinoma	5	3	47	2020.6
prognostic biomarkers	5	5	50	2020.6
neutrophil-to-lymphocyte ratio (nlr)	5	5	31	2020.4
immune infiltrate	5	5	35	2020.2
recurrence-free survival	5	5	48	2020.2
ductal carcinoma in situ	5	2	41	2020
systematic review	5	5	55	2020
cd8(+) lymphocytes	5	2	36	2019.8
endocrine therapy	5	2	32	2019.6
human epidermal growth factor receptor 2	5	2	48	2019.6
metabolism	5	1	29	2019.6
gene expression	5	2	39	2019.4
neoadjuvant treatment	5	2	45	2019.4
associations	5	3	43	2019.2
braf mutation	5	4	48	2019.2
cancer-associated fibroblasts	5	7	55	2019.2
immuno-oncology	5	2	43	2019.2
agreement	5	2	35	2019
autophagy	5	8	41	2019
histological grade	5	2	41	2019
t-cell therapy	5	6	43	2019
nonpolyposis colorectal-cancer	5	4	43	2018.8
cd8+tils	5	3	48	2018.6
parameters	5	7	37	2018.6
infiltration	5	7	43	2018.4
inhibitors	5	3	48	2018.4
gene signature	5	1	36	2018
ligand 1 pd-l1	5	2	52	2017.8
outcome	5	4	75	2017.8
tumors	5	4	39	2017.6
immune system	5	8	53	2017
programmed death 1	5	3	52	2017
differential expression	5	3	44	2016.8
immunophenotype	5	1	32	2016.8
interobserver agreement	5	5	34	2016.6
rna	5	8	40	2016.6
adenovirus	5	1	47	2016.4
clinicopathological analysis	5	3	52	2016.2
trafficking	5	1	31	2016
sunitinib	5	3	41	2015.8
invasive-carcinoma	5	5	37	2015.4
lymph nodes	5	5	34	2015.2
surgical adjuvant breast	5	2	40	2015.2
b-lymphocytes	5	5	47	2015
skin	5	3	38	2015
tissue microarrays	5	4	50	2015
pcr	5	2	49	2014.8
targets	5	1	28	2014.8
b lymphocytes	5	2	50	2014.4
sclc	5	3	53	2014.4
ebv	5	1	51	2013.8
neutrophil	5	5	48	2013.4
immunological synapse	5	1	24	2013
npc	5	1	54	2012.8
cyclooxygenase-2 expression	5	7	40	2012.2
lymphocytic infiltration	5	8	45	2012.2
cancer patients	5	4	54	2011.8
cd8+	5	3	47	2011.6
cell responses	5	1	44	2011.6
natural killer cells	5	8	35	2011.6
self	5	1	47	2011.4
bcl-2	5	1	39	2010.6
thickness	5	5	36	2009
distinct	5	1	37	2008.8
neuroblastoma	5	1	58	2008.8
immune surveillance	5	1	62	2008
sequences	5	1	35	2007.6
vivo	5	1	32	2007
cd4/cd8 ratio	5	1	47	2006.2
infusion	5	5	43	2006
counterattack	5	1	43	2005.8
il-7	5	1	31	2005.2
mhc class i	5	1	52	2004.6
cytolysis	5	1	37	2004.4
malignant ascites	5	1	49	2004.4
epitopes	5	1	42	2004.2
t-cell subsets	5	1	33	2002.6
mart-1	5	1	64	2002.2
tissues	5	1	26	2002
antigen expression	5	1	43	2001.2
flow cytometric analysis	5	1	40	2000.6
randomized trial	5	1	47	2000.6
melanomas	5	1	30	2000
factor-beta	5	1	43	1999
involvement	5	1	38	1999
cytokine production	5	1	46	1998.6
langerhans cells	5	1	33	1998.4
immunoglobulin	5	1	35	1997.6
class-i antigens	5	1	49	1997.2
myelin basic-protein	5	1	46	1995.8
renal cell cancer	5	1	36	1995.6
polymerase chain reaction	5	1	46	1995.2
invivo antitumor-activity	5	1	43	1993.6
natural-killer cells	5	1	35	1992.4

## Sheet: Sheet1
Top 164 Keywords with the Strongest Citation Bursts
Keywords	Year	Strength	Begin	End	1975 - 2024
interleukin-2	1990	29.76	1990	2004	▂▂▂▂▂▂▂▂▂▂▂▂▂▂▂▃▃▃▃▃▃▃▃▃▃▃▃▃▃▃▂▂▂▂▂▂▂▂▂▂▂▂▂▂▂▂▂▂▂▂
activation	1990	13.5	1990	2009	▂▂▂▂▂▂▂▂▂▂▂▂▂▂▂▃▃▃▃▃▃▃▃▃▃▃▃▃▃▃▃▃▃▃▃▂▂▂▂▂▂▂▂▂▂▂▂▂▂▂
recognition	1990	13.49	1990	2007	▂▂▂▂▂▂▂▂▂▂▂▂▂▂▂▃▃▃▃▃▃▃▃▃▃▃▃▃▃▃▃▃▃▂▂▂▂▂▂▂▂▂▂▂▂▂▂▂▂▂
interleukin 2	1990	11.47	1990	1997	▂▂▂▂▂▂▂▂▂▂▂▂▂▂▂▃▃▃▃▃▃▃▃▂▂▂▂▂▂▂▂▂▂▂▂▂▂▂▂▂▂▂▂▂▂▂▂▂▂▂
immunotherapy	1990	10.77	1990	1993	▂▂▂▂▂▂▂▂▂▂▂▂▂▂▂▃▃▃▃▂▂▂▂▂▂▂▂▂▂▂▂▂▂▂▂▂▂▂▂▂▂▂▂▂▂▂▂▂▂▂
growth	1990	8.48	1990	1996	▂▂▂▂▂▂▂▂▂▂▂▂▂▂▂▃▃▃▃▃▃▃▂▂▂▂▂▂▂▂▂▂▂▂▂▂▂▂▂▂▂▂▂▂▂▂▂▂▂▂
antigen receptor	1990	6.84	1990	1998	▂▂▂▂▂▂▂▂▂▂▂▂▂▂▂▃▃▃▃▃▃▃▃▃▂▂▂▂▂▂▂▂▂▂▂▂▂▂▂▂▂▂▂▂▂▂▂▂▂▂
complex	1990	4.35	1990	1993	▂▂▂▂▂▂▂▂▂▂▂▂▂▂▂▃▃▃▃▂▂▂▂▂▂▂▂▂▂▂▂▂▂▂▂▂▂▂▂▂▂▂▂▂▂▂▂▂▂▂
autologous tumor	1991	30.16	1991	1998	▂▂▂▂▂▂▂▂▂▂▂▂▂▂▂▂▃▃▃▃▃▃▃▃▂▂▂▂▂▂▂▂▂▂▂▂▂▂▂▂▂▂▂▂▂▂▂▂▂▂
adoptive immunotherapy	1991	28.4	1991	2009	▂▂▂▂▂▂▂▂▂▂▂▂▂▂▂▂▃▃▃▃▃▃▃▃▃▃▃▃▃▃▃▃▃▃▃▂▂▂▂▂▂▂▂▂▂▂▂▂▂▂
activated killer cells	1991	22.67	1991	1999	▂▂▂▂▂▂▂▂▂▂▂▂▂▂▂▂▃▃▃▃▃▃▃▃▃▂▂▂▂▂▂▂▂▂▂▂▂▂▂▂▂▂▂▂▂▂▂▂▂▂
recombinant interleukin-2	1991	20.9	1991	1999	▂▂▂▂▂▂▂▂▂▂▂▂▂▂▂▂▃▃▃▃▃▃▃▃▃▂▂▂▂▂▂▂▂▂▂▂▂▂▂▂▂▂▂▂▂▂▂▂▂▂
renal cell carcinoma	1991	18.76	1991	2007	▂▂▂▂▂▂▂▂▂▂▂▂▂▂▂▂▃▃▃▃▃▃▃▃▃▃▃▃▃▃▃▃▃▂▂▂▂▂▂▂▂▂▂▂▂▂▂▂▂▂
recombinant interleukin 2	1991	18.24	1991	1999	▂▂▂▂▂▂▂▂▂▂▂▂▂▂▂▂▃▃▃▃▃▃▃▃▃▂▂▂▂▂▂▂▂▂▂▂▂▂▂▂▂▂▂▂▂▂▂▂▂▂
advanced cancer	1991	17.13	1991	2000	▂▂▂▂▂▂▂▂▂▂▂▂▂▂▂▂▃▃▃▃▃▃▃▃▃▃▂▂▂▂▂▂▂▂▂▂▂▂▂▂▂▂▂▂▂▂▂▂▂▂
monoclonal antibody	1991	16.63	1991	1996	▂▂▂▂▂▂▂▂▂▂▂▂▂▂▂▂▃▃▃▃▃▃▂▂▂▂▂▂▂▂▂▂▂▂▂▂▂▂▂▂▂▂▂▂▂▂▂▂▂▂
antigens	1991	15.8	1991	2004	▂▂▂▂▂▂▂▂▂▂▂▂▂▂▂▂▃▃▃▃▃▃▃▃▃▃▃▃▃▃▂▂▂▂▂▂▂▂▂▂▂▂▂▂▂▂▂▂▂▂
metastatic melanoma	1991	14.28	1991	2012	▂▂▂▂▂▂▂▂▂▂▂▂▂▂▂▂▃▃▃▃▃▃▃▃▃▃▃▃▃▃▃▃▃▃▃▃▃▃▂▂▂▂▂▂▂▂▂▂▂▂
monoclonal-antibody	1991	11.81	1991	1996	▂▂▂▂▂▂▂▂▂▂▂▂▂▂▂▂▃▃▃▃▃▃▂▂▂▂▂▂▂▂▂▂▂▂▂▂▂▂▂▂▂▂▂▂▂▂▂▂▂▂
human metastatic melanomas	1991	11.55	1991	1995	▂▂▂▂▂▂▂▂▂▂▂▂▂▂▂▂▃▃▃▃▃▂▂▂▂▂▂▂▂▂▂▂▂▂▂▂▂▂▂▂▂▂▂▂▂▂▂▂▂▂
human solid tumors	1991	11.55	1991	1995	▂▂▂▂▂▂▂▂▂▂▂▂▂▂▂▂▃▃▃▃▃▂▂▂▂▂▂▂▂▂▂▂▂▂▂▂▂▂▂▂▂▂▂▂▂▂▂▂▂▂
melanoma	1991	11.35	1991	2005	▂▂▂▂▂▂▂▂▂▂▂▂▂▂▂▂▃▃▃▃▃▃▃▃▃▃▃▃▃▃▃▂▂▂▂▂▂▂▂▂▂▂▂▂▂▂▂▂▂▂
induction	1991	10.37	1991	2013	▂▂▂▂▂▂▂▂▂▂▂▂▂▂▂▂▃▃▃▃▃▃▃▃▃▃▃▃▃▃▃▃▃▃▃▃▃▃▃▂▂▂▂▂▂▂▂▂▂▂
necrosis factor alpha	1991	9.81	1991	1995	▂▂▂▂▂▂▂▂▂▂▂▂▂▂▂▂▃▃▃▃▃▂▂▂▂▂▂▂▂▂▂▂▂▂▂▂▂▂▂▂▂▂▂▂▂▂▂▂▂▂
specificity	1991	9	1991	1999	▂▂▂▂▂▂▂▂▂▂▂▂▂▂▂▂▃▃▃▃▃▃▃▃▃▂▂▂▂▂▂▂▂▂▂▂▂▂▂▂▂▂▂▂▂▂▂▂▂▂
receptor	1991	8.78	1991	1997	▂▂▂▂▂▂▂▂▂▂▂▂▂▂▂▂▃▃▃▃▃▃▃▂▂▂▂▂▂▂▂▂▂▂▂▂▂▂▂▂▂▂▂▂▂▂▂▂▂▂
peripheral-blood	1991	8.65	1991	1995	▂▂▂▂▂▂▂▂▂▂▂▂▂▂▂▂▃▃▃▃▃▂▂▂▂▂▂▂▂▂▂▂▂▂▂▂▂▂▂▂▂▂▂▂▂▂▂▂▂▂
clones	1991	8.29	1991	2000	▂▂▂▂▂▂▂▂▂▂▂▂▂▂▂▂▃▃▃▃▃▃▃▃▃▃▂▂▂▂▂▂▂▂▂▂▂▂▂▂▂▂▂▂▂▂▂▂▂▂
antitumor-activity	1991	7.55	1991	2006	▂▂▂▂▂▂▂▂▂▂▂▂▂▂▂▂▃▃▃▃▃▃▃▃▃▃▃▃▃▃▃▃▂▂▂▂▂▂▂▂▂▂▂▂▂▂▂▂▂▂
invitro	1991	6.74	1991	1996	▂▂▂▂▂▂▂▂▂▂▂▂▂▂▂▂▃▃▃▃▃▃▂▂▂▂▂▂▂▂▂▂▂▂▂▂▂▂▂▂▂▂▂▂▂▂▂▂▂▂
lysis	1991	6.57	1991	1997	▂▂▂▂▂▂▂▂▂▂▂▂▂▂▂▂▃▃▃▃▃▃▃▂▂▂▂▂▂▂▂▂▂▂▂▂▂▂▂▂▂▂▂▂▂▂▂▂▂▂
natural killer cells	1991	5.68	1991	2012	▂▂▂▂▂▂▂▂▂▂▂▂▂▂▂▂▃▃▃▃▃▃▃▃▃▃▃▃▃▃▃▃▃▃▃▃▃▃▂▂▂▂▂▂▂▂▂▂▂▂
t cell clones	1991	5.62	1991	1996	▂▂▂▂▂▂▂▂▂▂▂▂▂▂▂▂▃▃▃▃▃▃▂▂▂▂▂▂▂▂▂▂▂▂▂▂▂▂▂▂▂▂▂▂▂▂▂▂▂▂
cyto-toxicity	1991	5.61	1991	1993	▂▂▂▂▂▂▂▂▂▂▂▂▂▂▂▂▃▃▃▂▂▂▂▂▂▂▂▂▂▂▂▂▂▂▂▂▂▂▂▂▂▂▂▂▂▂▂▂▂▂
antitumor activity	1991	5.25	1991	2014	▂▂▂▂▂▂▂▂▂▂▂▂▂▂▂▂▃▃▃▃▃▃▃▃▃▃▃▃▃▃▃▃▃▃▃▃▃▃▃▃▂▂▂▂▂▂▂▂▂▂
invivo	1991	5.19	1991	1995	▂▂▂▂▂▂▂▂▂▂▂▂▂▂▂▂▃▃▃▃▃▂▂▂▂▂▂▂▂▂▂▂▂▂▂▂▂▂▂▂▂▂▂▂▂▂▂▂▂▂
lines	1991	4.71	1991	2006	▂▂▂▂▂▂▂▂▂▂▂▂▂▂▂▂▃▃▃▃▃▃▃▃▃▃▃▃▃▃▃▃▂▂▂▂▂▂▂▂▂▂▂▂▂▂▂▂▂▂
mice	1991	4.43	1991	2012	▂▂▂▂▂▂▂▂▂▂▂▂▂▂▂▂▃▃▃▃▃▃▃▃▃▃▃▃▃▃▃▃▃▃▃▃▃▃▂▂▂▂▂▂▂▂▂▂▂▂
peripheral blood lymphocytes	1991	4.19	1991	2007	▂▂▂▂▂▂▂▂▂▂▂▂▂▂▂▂▃▃▃▃▃▃▃▃▃▃▃▃▃▃▃▃▃▂▂▂▂▂▂▂▂▂▂▂▂▂▂▂▂▂
cytolytic activity	1991	4.17	1991	1994	▂▂▂▂▂▂▂▂▂▂▂▂▂▂▂▂▃▃▃▃▂▂▂▂▂▂▂▂▂▂▂▂▂▂▂▂▂▂▂▂▂▂▂▂▂▂▂▂▂▂
predominant expression	1991	4.04	1991	1995	▂▂▂▂▂▂▂▂▂▂▂▂▂▂▂▂▃▃▃▃▃▂▂▂▂▂▂▂▂▂▂▂▂▂▂▂▂▂▂▂▂▂▂▂▂▂▂▂▂▂
proliferation	1992	6.56	1992	2006	▂▂▂▂▂▂▂▂▂▂▂▂▂▂▂▂▂▃▃▃▃▃▃▃▃▃▃▃▃▃▃▃▂▂▂▂▂▂▂▂▂▂▂▂▂▂▂▂▂▂
malignant melanoma	1992	5.52	1992	2015	▂▂▂▂▂▂▂▂▂▂▂▂▂▂▂▂▂▃▃▃▃▃▃▃▃▃▃▃▃▃▃▃▃▃▃▃▃▃▃▃▃▂▂▂▂▂▂▂▂▂
clonal analysis	1992	5.42	1992	1995	▂▂▂▂▂▂▂▂▂▂▂▂▂▂▂▂▂▃▃▃▃▂▂▂▂▂▂▂▂▂▂▂▂▂▂▂▂▂▂▂▂▂▂▂▂▂▂▂▂▂
limited heterogeneity	1992	5.42	1992	1995	▂▂▂▂▂▂▂▂▂▂▂▂▂▂▂▂▂▃▃▃▃▂▂▂▂▂▂▂▂▂▂▂▂▂▂▂▂▂▂▂▂▂▂▂▂▂▂▂▂▂
t-cells	1991	5.31	1992	2003	▂▂▂▂▂▂▂▂▂▂▂▂▂▂▂▂▂▃▃▃▃▃▃▃▃▃▃▃▃▂▂▂▂▂▂▂▂▂▂▂▂▂▂▂▂▂▂▂▂▂
malignant-melanoma	1992	4.63	1992	2010	▂▂▂▂▂▂▂▂▂▂▂▂▂▂▂▂▂▃▃▃▃▃▃▃▃▃▃▃▃▃▃▃▃▃▃▃▂▂▂▂▂▂▂▂▂▂▂▂▂▂
antigen	1991	15.83	1993	2013	▂▂▂▂▂▂▂▂▂▂▂▂▂▂▂▂▂▂▃▃▃▃▃▃▃▃▃▃▃▃▃▃▃▃▃▃▃▃▃▂▂▂▂▂▂▂▂▂▂▂
identification	1991	15.13	1993	2006	▂▂▂▂▂▂▂▂▂▂▂▂▂▂▂▂▂▂▃▃▃▃▃▃▃▃▃▃▃▃▃▃▂▂▂▂▂▂▂▂▂▂▂▂▂▂▂▂▂▂
necrosis-factor	1993	9.18	1993	2003	▂▂▂▂▂▂▂▂▂▂▂▂▂▂▂▂▂▂▃▃▃▃▃▃▃▃▃▃▃▂▂▂▂▂▂▂▂▂▂▂▂▂▂▂▂▂▂▂▂▂
interferon-gamma	1993	7.89	1993	2000	▂▂▂▂▂▂▂▂▂▂▂▂▂▂▂▂▂▂▃▃▃▃▃▃▃▃▂▂▂▂▂▂▂▂▂▂▂▂▂▂▂▂▂▂▂▂▂▂▂▂
human melanoma	1993	7.47	1993	1999	▂▂▂▂▂▂▂▂▂▂▂▂▂▂▂▂▂▂▃▃▃▃▃▃▃▂▂▂▂▂▂▂▂▂▂▂▂▂▂▂▂▂▂▂▂▂▂▂▂▂
interferon gamma	1993	4.43	1993	2001	▂▂▂▂▂▂▂▂▂▂▂▂▂▂▂▂▂▂▃▃▃▃▃▃▃▃▃▂▂▂▂▂▂▂▂▂▂▂▂▂▂▂▂▂▂▂▂▂▂▂
t cell receptor	1990	10.85	1994	2005	▂▂▂▂▂▂▂▂▂▂▂▂▂▂▂▂▂▂▂▃▃▃▃▃▃▃▃▃▃▃▃▂▂▂▂▂▂▂▂▂▂▂▂▂▂▂▂▂▂▂
peripheral blood	1994	8.68	1994	2013	▂▂▂▂▂▂▂▂▂▂▂▂▂▂▂▂▂▂▂▃▃▃▃▃▃▃▃▃▃▃▃▃▃▃▃▃▃▃▃▂▂▂▂▂▂▂▂▂▂▂
carcinomas	1994	5.15	1994	2004	▂▂▂▂▂▂▂▂▂▂▂▂▂▂▂▂▂▂▂▃▃▃▃▃▃▃▃▃▃▃▂▂▂▂▂▂▂▂▂▂▂▂▂▂▂▂▂▂▂▂
colony stimulating factor	1994	4.06	1994	2010	▂▂▂▂▂▂▂▂▂▂▂▂▂▂▂▂▂▂▂▃▃▃▃▃▃▃▃▃▃▃▃▃▃▃▃▃▂▂▂▂▂▂▂▂▂▂▂▂▂▂
molecules	1995	6.1	1995	2008	▂▂▂▂▂▂▂▂▂▂▂▂▂▂▂▂▂▂▂▂▃▃▃▃▃▃▃▃▃▃▃▃▃▃▂▂▂▂▂▂▂▂▂▂▂▂▂▂▂▂
peptide	1996	6.99	1996	2007	▂▂▂▂▂▂▂▂▂▂▂▂▂▂▂▂▂▂▂▂▂▃▃▃▃▃▃▃▃▃▃▃▃▂▂▂▂▂▂▂▂▂▂▂▂▂▂▂▂▂
gene	1993	8.61	1997	2006	▂▂▂▂▂▂▂▂▂▂▂▂▂▂▂▂▂▂▂▂▂▂▃▃▃▃▃▃▃▃▃▃▂▂▂▂▂▂▂▂▂▂▂▂▂▂▂▂▂▂
immune-response	1997	5.57	1997	2002	▂▂▂▂▂▂▂▂▂▂▂▂▂▂▂▂▂▂▂▂▂▂▃▃▃▃▃▃▂▂▂▂▂▂▂▂▂▂▂▂▂▂▂▂▂▂▂▂▂▂
cytotoxic t lymphocytes	1997	5.27	1997	2011	▂▂▂▂▂▂▂▂▂▂▂▂▂▂▂▂▂▂▂▂▂▂▃▃▃▃▃▃▃▃▃▃▃▃▃▃▃▂▂▂▂▂▂▂▂▂▂▂▂▂
ovarian cancer	1997	4.7	1997	2015	▂▂▂▂▂▂▂▂▂▂▂▂▂▂▂▂▂▂▂▂▂▂▃▃▃▃▃▃▃▃▃▃▃▃▃▃▃▃▃▃▃▂▂▂▂▂▂▂▂▂
apoptosis	1998	14.28	1998	2012	▂▂▂▂▂▂▂▂▂▂▂▂▂▂▂▂▂▂▂▂▂▂▂▃▃▃▃▃▃▃▃▃▃▃▃▃▃▃▂▂▂▂▂▂▂▂▂▂▂▂
expression	1991	13.39	1998	2008	▂▂▂▂▂▂▂▂▂▂▂▂▂▂▂▂▂▂▂▂▂▂▂▃▃▃▃▃▃▃▃▃▃▃▂▂▂▂▂▂▂▂▂▂▂▂▂▂▂▂
nk cells	1998	4.94	1998	2006	▂▂▂▂▂▂▂▂▂▂▂▂▂▂▂▂▂▂▂▂▂▂▂▃▃▃▃▃▃▃▃▃▂▂▂▂▂▂▂▂▂▂▂▂▂▂▂▂▂▂
adenocarcinoma	1991	4.94	1998	2016	▂▂▂▂▂▂▂▂▂▂▂▂▂▂▂▂▂▂▂▂▂▂▂▃▃▃▃▃▃▃▃▃▃▃▃▃▃▃▃▃▃▃▂▂▂▂▂▂▂▂
antitumor immunity	1998	4.56	1998	2015	▂▂▂▂▂▂▂▂▂▂▂▂▂▂▂▂▂▂▂▂▂▂▂▃▃▃▃▃▃▃▃▃▃▃▃▃▃▃▃▃▃▂▂▂▂▂▂▂▂▂
carcinoma	1991	11.51	1999	2014	▂▂▂▂▂▂▂▂▂▂▂▂▂▂▂▂▂▂▂▂▂▂▂▂▃▃▃▃▃▃▃▃▃▃▃▃▃▃▃▃▂▂▂▂▂▂▂▂▂▂
fas ligand	1999	8.32	1999	2004	▂▂▂▂▂▂▂▂▂▂▂▂▂▂▂▂▂▂▂▂▂▂▂▂▃▃▃▃▃▃▂▂▂▂▂▂▂▂▂▂▂▂▂▂▂▂▂▂▂▂
in-vivo	1999	6.72	1999	2005	▂▂▂▂▂▂▂▂▂▂▂▂▂▂▂▂▂▂▂▂▂▂▂▂▃▃▃▃▃▃▃▂▂▂▂▂▂▂▂▂▂▂▂▂▂▂▂▂▂▂
dendritic cells	2000	7.09	2000	2016	▂▂▂▂▂▂▂▂▂▂▂▂▂▂▂▂▂▂▂▂▂▂▂▂▂▃▃▃▃▃▃▃▃▃▃▃▃▃▃▃▃▃▂▂▂▂▂▂▂▂
angiogenesis	2000	5.96	2000	2015	▂▂▂▂▂▂▂▂▂▂▂▂▂▂▂▂▂▂▂▂▂▂▂▂▂▃▃▃▃▃▃▃▃▃▃▃▃▃▃▃▃▂▂▂▂▂▂▂▂▂
colorectal cancer	1999	6.02	2003	2009	▂▂▂▂▂▂▂▂▂▂▂▂▂▂▂▂▂▂▂▂▂▂▂▂▂▂▂▂▃▃▃▃▃▃▃▂▂▂▂▂▂▂▂▂▂▂▂▂▂▂
cd8(+) t cells	2004	8.82	2006	2016	▂▂▂▂▂▂▂▂▂▂▂▂▂▂▂▂▂▂▂▂▂▂▂▂▂▂▂▂▂▂▂▃▃▃▃▃▃▃▃▃▃▃▂▂▂▂▂▂▂▂
cancer regression	2006	8.77	2006	2015	▂▂▂▂▂▂▂▂▂▂▂▂▂▂▂▂▂▂▂▂▂▂▂▂▂▂▂▂▂▂▂▃▃▃▃▃▃▃▃▃▃▂▂▂▂▂▂▂▂▂
prognostic factor	2006	4.35	2006	2019	▂▂▂▂▂▂▂▂▂▂▂▂▂▂▂▂▂▂▂▂▂▂▂▂▂▂▂▂▂▂▂▃▃▃▃▃▃▃▃▃▃▃▃▃▃▂▂▂▂▂
regulatory t cells	2007	26.61	2007	2015	▂▂▂▂▂▂▂▂▂▂▂▂▂▂▂▂▂▂▂▂▂▂▂▂▂▂▂▂▂▂▂▂▃▃▃▃▃▃▃▃▃▂▂▂▂▂▂▂▂▂
hepatocellular carcinoma	2007	5.65	2007	2017	▂▂▂▂▂▂▂▂▂▂▂▂▂▂▂▂▂▂▂▂▂▂▂▂▂▂▂▂▂▂▂▂▃▃▃▃▃▃▃▃▃▃▃▂▂▂▂▂▂▂
colorectal-cancer	2008	6.25	2008	2012	▂▂▂▂▂▂▂▂▂▂▂▂▂▂▂▂▂▂▂▂▂▂▂▂▂▂▂▂▂▂▂▂▂▃▃▃▃▃▂▂▂▂▂▂▂▂▂▂▂▂
prognostic-significance	2008	5.78	2008	2018	▂▂▂▂▂▂▂▂▂▂▂▂▂▂▂▂▂▂▂▂▂▂▂▂▂▂▂▂▂▂▂▂▂▃▃▃▃▃▃▃▃▃▃▃▂▂▂▂▂▂
prognostic factors	2008	4.95	2008	2015	▂▂▂▂▂▂▂▂▂▂▂▂▂▂▂▂▂▂▂▂▂▂▂▂▂▂▂▂▂▂▂▂▂▃▃▃▃▃▃▃▃▂▂▂▂▂▂▂▂▂
transfer therapy	2009	7.68	2009	2012	▂▂▂▂▂▂▂▂▂▂▂▂▂▂▂▂▂▂▂▂▂▂▂▂▂▂▂▂▂▂▂▂▂▂▃▃▃▃▂▂▂▂▂▂▂▂▂▂▂▂
stage	2009	6.45	2009	2017	▂▂▂▂▂▂▂▂▂▂▂▂▂▂▂▂▂▂▂▂▂▂▂▂▂▂▂▂▂▂▂▂▂▂▃▃▃▃▃▃▃▃▃▂▂▂▂▂▂▂
ovarian-cancer	2009	5.94	2009	2011	▂▂▂▂▂▂▂▂▂▂▂▂▂▂▂▂▂▂▂▂▂▂▂▂▂▂▂▂▂▂▂▂▂▂▃▃▃▂▂▂▂▂▂▂▂▂▂▂▂▂
regression	1996	4.55	2009	2013	▂▂▂▂▂▂▂▂▂▂▂▂▂▂▂▂▂▂▂▂▂▂▂▂▂▂▂▂▂▂▂▂▂▂▃▃▃▃▃▂▂▂▂▂▂▂▂▂▂▂
persistence	2011	5.78	2011	2013	▂▂▂▂▂▂▂▂▂▂▂▂▂▂▂▂▂▂▂▂▂▂▂▂▂▂▂▂▂▂▂▂▂▂▂▂▃▃▃▂▂▂▂▂▂▂▂▂▂▂
poor prognosis	2012	7.92	2012	2018	▂▂▂▂▂▂▂▂▂▂▂▂▂▂▂▂▂▂▂▂▂▂▂▂▂▂▂▂▂▂▂▂▂▂▂▂▂▃▃▃▃▃▃▃▂▂▂▂▂▂
prognostic significance	2006	5.82	2012	2017	▂▂▂▂▂▂▂▂▂▂▂▂▂▂▂▂▂▂▂▂▂▂▂▂▂▂▂▂▂▂▂▂▂▂▂▂▂▃▃▃▃▃▃▂▂▂▂▂▂▂
adoptive cell therapy	2008	5.33	2012	2015	▂▂▂▂▂▂▂▂▂▂▂▂▂▂▂▂▂▂▂▂▂▂▂▂▂▂▂▂▂▂▂▂▂▂▂▂▂▃▃▃▃▂▂▂▂▂▂▂▂▂
th17 cells	2012	4.6	2012	2013	▂▂▂▂▂▂▂▂▂▂▂▂▂▂▂▂▂▂▂▂▂▂▂▂▂▂▂▂▂▂▂▂▂▂▂▂▂▃▃▂▂▂▂▂▂▂▂▂▂▂
inflammation	2012	4.21	2012	2013	▂▂▂▂▂▂▂▂▂▂▂▂▂▂▂▂▂▂▂▂▂▂▂▂▂▂▂▂▂▂▂▂▂▂▂▂▂▃▃▂▂▂▂▂▂▂▂▂▂▂
prognosis	2004	5.25	2013	2015	▂▂▂▂▂▂▂▂▂▂▂▂▂▂▂▂▂▂▂▂▂▂▂▂▂▂▂▂▂▂▂▂▂▂▂▂▂▂▃▃▃▂▂▂▂▂▂▂▂▂
disease	1993	4.43	2013	2016	▂▂▂▂▂▂▂▂▂▂▂▂▂▂▂▂▂▂▂▂▂▂▂▂▂▂▂▂▂▂▂▂▂▂▂▂▂▂▃▃▃▃▂▂▂▂▂▂▂▂
immune cells	2009	3.99	2013	2016	▂▂▂▂▂▂▂▂▂▂▂▂▂▂▂▂▂▂▂▂▂▂▂▂▂▂▂▂▂▂▂▂▂▂▂▂▂▂▃▃▃▃▂▂▂▂▂▂▂▂
pathological complete response	2014	7.64	2014	2020	▂▂▂▂▂▂▂▂▂▂▂▂▂▂▂▂▂▂▂▂▂▂▂▂▂▂▂▂▂▂▂▂▂▂▂▂▂▂▂▃▃▃▃▃▃▃▂▂▂▂
survival	1993	6.2	2014	2015	▂▂▂▂▂▂▂▂▂▂▂▂▂▂▂▂▂▂▂▂▂▂▂▂▂▂▂▂▂▂▂▂▂▂▂▂▂▂▂▃▃▂▂▂▂▂▂▂▂▂
safety	2013	12.54	2015	2019	▂▂▂▂▂▂▂▂▂▂▂▂▂▂▂▂▂▂▂▂▂▂▂▂▂▂▂▂▂▂▂▂▂▂▂▂▂▂▂▂▃▃▃▃▃▂▂▂▂▂
blockade	2004	7.98	2015	2017	▂▂▂▂▂▂▂▂▂▂▂▂▂▂▂▂▂▂▂▂▂▂▂▂▂▂▂▂▂▂▂▂▂▂▂▂▂▂▂▂▃▃▃▂▂▂▂▂▂▂
b7-h1	2007	4.97	2015	2017	▂▂▂▂▂▂▂▂▂▂▂▂▂▂▂▂▂▂▂▂▂▂▂▂▂▂▂▂▂▂▂▂▂▂▂▂▂▂▂▂▃▃▃▂▂▂▂▂▂▂
predict response	2015	4.92	2015	2016	▂▂▂▂▂▂▂▂▂▂▂▂▂▂▂▂▂▂▂▂▂▂▂▂▂▂▂▂▂▂▂▂▂▂▂▂▂▂▂▂▃▃▂▂▂▂▂▂▂▂
immunoscore	2015	4.81	2015	2019	▂▂▂▂▂▂▂▂▂▂▂▂▂▂▂▂▂▂▂▂▂▂▂▂▂▂▂▂▂▂▂▂▂▂▂▂▂▂▂▂▃▃▃▃▃▂▂▂▂▂
anti pd l1 antibody	2015	4.34	2015	2017	▂▂▂▂▂▂▂▂▂▂▂▂▂▂▂▂▂▂▂▂▂▂▂▂▂▂▂▂▂▂▂▂▂▂▂▂▂▂▂▂▃▃▃▂▂▂▂▂▂▂
checkpoint blockade	2015	4.31	2015	2019	▂▂▂▂▂▂▂▂▂▂▂▂▂▂▂▂▂▂▂▂▂▂▂▂▂▂▂▂▂▂▂▂▂▂▂▂▂▂▂▂▃▃▃▃▃▂▂▂▂▂
nivolumab	2016	10.88	2016	2020	▂▂▂▂▂▂▂▂▂▂▂▂▂▂▂▂▂▂▂▂▂▂▂▂▂▂▂▂▂▂▂▂▂▂▂▂▂▂▂▂▂▃▃▃▃▃▂▂▂▂
trastuzumab	2016	9.87	2016	2019	▂▂▂▂▂▂▂▂▂▂▂▂▂▂▂▂▂▂▂▂▂▂▂▂▂▂▂▂▂▂▂▂▂▂▂▂▂▂▂▂▂▃▃▃▃▂▂▂▂▂
docetaxel	2016	9.54	2016	2020	▂▂▂▂▂▂▂▂▂▂▂▂▂▂▂▂▂▂▂▂▂▂▂▂▂▂▂▂▂▂▂▂▂▂▂▂▂▂▂▂▂▃▃▃▃▃▂▂▂▂
recommendations	2016	9.49	2016	2021	▂▂▂▂▂▂▂▂▂▂▂▂▂▂▂▂▂▂▂▂▂▂▂▂▂▂▂▂▂▂▂▂▂▂▂▂▂▂▂▂▂▃▃▃▃▃▃▂▂▂
antibody	1990	9.13	2016	2019	▂▂▂▂▂▂▂▂▂▂▂▂▂▂▂▂▂▂▂▂▂▂▂▂▂▂▂▂▂▂▂▂▂▂▂▂▂▂▂▂▂▃▃▃▃▂▂▂▂▂
trial	1995	8.12	2016	2020	▂▂▂▂▂▂▂▂▂▂▂▂▂▂▂▂▂▂▂▂▂▂▂▂▂▂▂▂▂▂▂▂▂▂▂▂▂▂▂▂▂▃▃▃▃▃▂▂▂▂
neoadjuvant chemotherapy	2012	7.29	2016	2018	▂▂▂▂▂▂▂▂▂▂▂▂▂▂▂▂▂▂▂▂▂▂▂▂▂▂▂▂▂▂▂▂▂▂▂▂▂▂▂▂▂▃▃▃▂▂▂▂▂▂
breast cancer	1992	6.82	2016	2017	▂▂▂▂▂▂▂▂▂▂▂▂▂▂▂▂▂▂▂▂▂▂▂▂▂▂▂▂▂▂▂▂▂▂▂▂▂▂▂▂▂▃▃▂▂▂▂▂▂▂
pathway	2016	6.43	2016	2019	▂▂▂▂▂▂▂▂▂▂▂▂▂▂▂▂▂▂▂▂▂▂▂▂▂▂▂▂▂▂▂▂▂▂▂▂▂▂▂▂▂▃▃▃▃▂▂▂▂▂
progression	1997	5.85	2016	2017	▂▂▂▂▂▂▂▂▂▂▂▂▂▂▂▂▂▂▂▂▂▂▂▂▂▂▂▂▂▂▂▂▂▂▂▂▂▂▂▂▂▃▃▂▂▂▂▂▂▂
density	2012	5.82	2016	2019	▂▂▂▂▂▂▂▂▂▂▂▂▂▂▂▂▂▂▂▂▂▂▂▂▂▂▂▂▂▂▂▂▂▂▂▂▂▂▂▂▂▃▃▃▃▂▂▂▂▂
cell lung cancer	2016	5.6	2016	2018	▂▂▂▂▂▂▂▂▂▂▂▂▂▂▂▂▂▂▂▂▂▂▂▂▂▂▂▂▂▂▂▂▂▂▂▂▂▂▂▂▂▃▃▃▂▂▂▂▂▂
free survival	2016	4.65	2016	2018	▂▂▂▂▂▂▂▂▂▂▂▂▂▂▂▂▂▂▂▂▂▂▂▂▂▂▂▂▂▂▂▂▂▂▂▂▂▂▂▂▂▃▃▃▂▂▂▂▂▂
chemotherapy	1996	4.51	2016	2019	▂▂▂▂▂▂▂▂▂▂▂▂▂▂▂▂▂▂▂▂▂▂▂▂▂▂▂▂▂▂▂▂▂▂▂▂▂▂▂▂▂▃▃▃▃▂▂▂▂▂
pd-l1 expression	2016	4.14	2016	2017	▂▂▂▂▂▂▂▂▂▂▂▂▂▂▂▂▂▂▂▂▂▂▂▂▂▂▂▂▂▂▂▂▂▂▂▂▂▂▂▂▂▃▃▂▂▂▂▂▂▂
ligand 1 expression	2017	8.17	2017	2020	▂▂▂▂▂▂▂▂▂▂▂▂▂▂▂▂▂▂▂▂▂▂▂▂▂▂▂▂▂▂▂▂▂▂▂▂▂▂▂▂▂▂▃▃▃▃▂▂▂▂
pembrolizumab	2017	7.46	2017	2019	▂▂▂▂▂▂▂▂▂▂▂▂▂▂▂▂▂▂▂▂▂▂▂▂▂▂▂▂▂▂▂▂▂▂▂▂▂▂▂▂▂▂▃▃▃▂▂▂▂▂
microsatellite instability	2006	5.96	2017	2021	▂▂▂▂▂▂▂▂▂▂▂▂▂▂▂▂▂▂▂▂▂▂▂▂▂▂▂▂▂▂▂▂▂▂▂▂▂▂▂▂▂▂▃▃▃▃▃▂▂▂
pd-1 blockade	2017	4.24	2017	2019	▂▂▂▂▂▂▂▂▂▂▂▂▂▂▂▂▂▂▂▂▂▂▂▂▂▂▂▂▂▂▂▂▂▂▂▂▂▂▂▂▂▂▃▃▃▂▂▂▂▂
tils	2017	12.11	2018	2024	▂▂▂▂▂▂▂▂▂▂▂▂▂▂▂▂▂▂▂▂▂▂▂▂▂▂▂▂▂▂▂▂▂▂▂▂▂▂▂▂▂▂▂▃▃▃▃▃▃▃
subtypes	2018	9.9	2018	2020	▂▂▂▂▂▂▂▂▂▂▂▂▂▂▂▂▂▂▂▂▂▂▂▂▂▂▂▂▂▂▂▂▂▂▂▂▂▂▂▂▂▂▂▃▃▃▂▂▂▂
pathologists	2018	7.98	2018	2024	▂▂▂▂▂▂▂▂▂▂▂▂▂▂▂▂▂▂▂▂▂▂▂▂▂▂▂▂▂▂▂▂▂▂▂▂▂▂▂▂▂▂▂▃▃▃▃▃▃▃
efficacy	2016	5.85	2018	2021	▂▂▂▂▂▂▂▂▂▂▂▂▂▂▂▂▂▂▂▂▂▂▂▂▂▂▂▂▂▂▂▂▂▂▂▂▂▂▂▂▂▂▂▃▃▃▃▂▂▂
tumor-infiltrating lymphocytes (tils)	2013	5.18	2018	2024	▂▂▂▂▂▂▂▂▂▂▂▂▂▂▂▂▂▂▂▂▂▂▂▂▂▂▂▂▂▂▂▂▂▂▂▂▂▂▂▂▂▂▂▃▃▃▃▃▃▃
pd l1	2018	4.86	2018	2021	▂▂▂▂▂▂▂▂▂▂▂▂▂▂▂▂▂▂▂▂▂▂▂▂▂▂▂▂▂▂▂▂▂▂▂▂▂▂▂▂▂▂▂▃▃▃▃▂▂▂
women	2018	4.82	2018	2024	▂▂▂▂▂▂▂▂▂▂▂▂▂▂▂▂▂▂▂▂▂▂▂▂▂▂▂▂▂▂▂▂▂▂▂▂▂▂▂▂▂▂▂▃▃▃▃▃▃▃
death ligand 1	2018	4.6	2018	2020	▂▂▂▂▂▂▂▂▂▂▂▂▂▂▂▂▂▂▂▂▂▂▂▂▂▂▂▂▂▂▂▂▂▂▂▂▂▂▂▂▂▂▂▃▃▃▂▂▂▂
multicenter	2015	4.12	2018	2020	▂▂▂▂▂▂▂▂▂▂▂▂▂▂▂▂▂▂▂▂▂▂▂▂▂▂▂▂▂▂▂▂▂▂▂▂▂▂▂▂▂▂▂▃▃▃▂▂▂▂
standardized method	2019	10.4	2019	2022	▂▂▂▂▂▂▂▂▂▂▂▂▂▂▂▂▂▂▂▂▂▂▂▂▂▂▂▂▂▂▂▂▂▂▂▂▂▂▂▂▂▂▂▂▃▃▃▃▂▂
pd l1 expression	2016	9.02	2019	2024	▂▂▂▂▂▂▂▂▂▂▂▂▂▂▂▂▂▂▂▂▂▂▂▂▂▂▂▂▂▂▂▂▂▂▂▂▂▂▂▂▂▂▂▂▃▃▃▃▃▃
landscape	2018	5.38	2019	2024	▂▂▂▂▂▂▂▂▂▂▂▂▂▂▂▂▂▂▂▂▂▂▂▂▂▂▂▂▂▂▂▂▂▂▂▂▂▂▂▂▂▂▂▂▃▃▃▃▃▃
human papillomavirus	2007	5.29	2019	2021	▂▂▂▂▂▂▂▂▂▂▂▂▂▂▂▂▂▂▂▂▂▂▂▂▂▂▂▂▂▂▂▂▂▂▂▂▂▂▂▂▂▂▂▂▃▃▃▂▂▂
head	2011	5.29	2019	2024	▂▂▂▂▂▂▂▂▂▂▂▂▂▂▂▂▂▂▂▂▂▂▂▂▂▂▂▂▂▂▂▂▂▂▂▂▂▂▂▂▂▂▂▂▃▃▃▃▃▃
predict	2016	4.62	2019	2024	▂▂▂▂▂▂▂▂▂▂▂▂▂▂▂▂▂▂▂▂▂▂▂▂▂▂▂▂▂▂▂▂▂▂▂▂▂▂▂▂▂▂▂▂▃▃▃▃▃▃
cutaneous melanoma	2009	4.28	2019	2021	▂▂▂▂▂▂▂▂▂▂▂▂▂▂▂▂▂▂▂▂▂▂▂▂▂▂▂▂▂▂▂▂▂▂▂▂▂▂▂▂▂▂▂▂▃▃▃▂▂▂
overexpression	2019	4.22	2019	2020	▂▂▂▂▂▂▂▂▂▂▂▂▂▂▂▂▂▂▂▂▂▂▂▂▂▂▂▂▂▂▂▂▂▂▂▂▂▂▂▂▂▂▂▂▃▃▂▂▂▂
triple-negative breast cancer	2015	8.05	2020	2024	▂▂▂▂▂▂▂▂▂▂▂▂▂▂▂▂▂▂▂▂▂▂▂▂▂▂▂▂▂▂▂▂▂▂▂▂▂▂▂▂▂▂▂▂▂▃▃▃▃▃
solid tumors	1991	6.85	2020	2024	▂▂▂▂▂▂▂▂▂▂▂▂▂▂▂▂▂▂▂▂▂▂▂▂▂▂▂▂▂▂▂▂▂▂▂▂▂▂▂▂▂▂▂▂▂▃▃▃▃▃
proposal	2020	6.02	2020	2022	▂▂▂▂▂▂▂▂▂▂▂▂▂▂▂▂▂▂▂▂▂▂▂▂▂▂▂▂▂▂▂▂▂▂▂▂▂▂▂▂▂▂▂▂▂▃▃▃▂▂
outcm	2020	5.71	2020	2024	▂▂▂▂▂▂▂▂▂▂▂▂▂▂▂▂▂▂▂▂▂▂▂▂▂▂▂▂▂▂▂▂▂▂▂▂▂▂▂▂▂▂▂▂▂▃▃▃▃▃
resection	2020	5.25	2020	2021	▂▂▂▂▂▂▂▂▂▂▂▂▂▂▂▂▂▂▂▂▂▂▂▂▂▂▂▂▂▂▂▂▂▂▂▂▂▂▂▂▂▂▂▂▂▃▃▂▂▂
impact	2015	5.19	2020	2024	▂▂▂▂▂▂▂▂▂▂▂▂▂▂▂▂▂▂▂▂▂▂▂▂▂▂▂▂▂▂▂▂▂▂▂▂▂▂▂▂▂▂▂▂▂▃▃▃▃▃
residual disease	2020	5.16	2020	2022	▂▂▂▂▂▂▂▂▂▂▂▂▂▂▂▂▂▂▂▂▂▂▂▂▂▂▂▂▂▂▂▂▂▂▂▂▂▂▂▂▂▂▂▂▂▃▃▃▂▂
immune microenvironment	2016	4.82	2020	2024	▂▂▂▂▂▂▂▂▂▂▂▂▂▂▂▂▂▂▂▂▂▂▂▂▂▂▂▂▂▂▂▂▂▂▂▂▂▂▂▂▂▂▂▂▂▃▃▃▃▃
ratio	2020	4.73	2020	2022	▂▂▂▂▂▂▂▂▂▂▂▂▂▂▂▂▂▂▂▂▂▂▂▂▂▂▂▂▂▂▂▂▂▂▂▂▂▂▂▂▂▂▂▂▂▃▃▃▂▂
microenvironment	2012	4.34	2020	2022	▂▂▂▂▂▂▂▂▂▂▂▂▂▂▂▂▂▂▂▂▂▂▂▂▂▂▂▂▂▂▂▂▂▂▂▂▂▂▂▂▂▂▂▂▂▃▃▃▂▂
tumor microenvironment	2016	16.4	2021	2024	▂▂▂▂▂▂▂▂▂▂▂▂▂▂▂▂▂▂▂▂▂▂▂▂▂▂▂▂▂▂▂▂▂▂▂▂▂▂▂▂▂▂▂▂▂▂▃▃▃▃
digital pathology	2021	6.39	2021	2024	▂▂▂▂▂▂▂▂▂▂▂▂▂▂▂▂▂▂▂▂▂▂▂▂▂▂▂▂▂▂▂▂▂▂▂▂▂▂▂▂▂▂▂▂▂▂▃▃▃▃
deep learning	2021	4.7	2021	2024	▂▂▂▂▂▂▂▂▂▂▂▂▂▂▂▂▂▂▂▂▂▂▂▂▂▂▂▂▂▂▂▂▂▂▂▂▂▂▂▂▂▂▂▂▂▂▃▃▃▃
immune checkpoint inhibitors	2021	4.7	2021	2024	▂▂▂▂▂▂▂▂▂▂▂▂▂▂▂▂▂▂▂▂▂▂▂▂▂▂▂▂▂▂▂▂▂▂▂▂▂▂▂▂▂▂▂▂▂▂▃▃▃▃
artificial intelligence	2021	4.7	2021	2024	▂▂▂▂▂▂▂▂▂▂▂▂▂▂▂▂▂▂▂▂▂▂▂▂▂▂▂▂▂▂▂▂▂▂▂▂▂▂▂▂▂▂▂▂▂▂▃▃▃▃
cell	1999	4.62	2021	2024	▂▂▂▂▂▂▂▂▂▂▂▂▂▂▂▂▂▂▂▂▂▂▂▂▂▂▂▂▂▂▂▂▂▂▂▂▂▂▂▂▂▂▂▂▂▂▃▃▃▃
combination	2019	4.41	2021	2024	▂▂▂▂▂▂▂▂▂▂▂▂▂▂▂▂▂▂▂▂▂▂▂▂▂▂▂▂▂▂▂▂▂▂▂▂▂▂▂▂▂▂▂▂▂▂▃▃▃▃
grade	2016	4.28	2021	2024	▂▂▂▂▂▂▂▂▂▂▂▂▂▂▂▂▂▂▂▂▂▂▂▂▂▂▂▂▂▂▂▂▂▂▂▂▂▂▂▂▂▂▂▂▂▂▃▃▃▃
neck	2021	4.27	2021	2024	▂▂▂▂▂▂▂▂▂▂▂▂▂▂▂▂▂▂▂▂▂▂▂▂▂▂▂▂▂▂▂▂▂▂▂▂▂▂▂▂▂▂▂▂▂▂▃▃▃▃
macrophages	2015	3.95	2021	2024	▂▂▂▂▂▂▂▂▂▂▂▂▂▂▂▂▂▂▂▂▂▂▂▂▂▂▂▂▂▂▂▂▂▂▂▂▂▂▂▂▂▂▂▂▂▂▃▃▃▃
biomarker	2016	5.74	2022	2024	▂▂▂▂▂▂▂▂▂▂▂▂▂▂▂▂▂▂▂▂▂▂▂▂▂▂▂▂▂▂▂▂▂▂▂▂▂▂▂▂▂▂▂▂▂▂▂▃▃▃
tertiary lymphoid structures	2017	5.22	2022	2024	▂▂▂▂▂▂▂▂▂▂▂▂▂▂▂▂▂▂▂▂▂▂▂▂▂▂▂▂▂▂▂▂▂▂▂▂▂▂▂▂▂▂▂▂▂▂▂▃▃▃
machine learning	2022	4.37	2022	2024	▂▂▂▂▂▂▂▂▂▂▂▂▂▂▂▂▂▂▂▂▂▂▂▂▂▂▂▂▂▂▂▂▂▂▂▂▂▂▂▂▂▂▂▂▂▂▂▃▃▃
pd 1	2019	4.09	2022	2024	▂▂▂▂▂▂▂▂▂▂▂▂▂▂▂▂▂▂▂▂▂▂▂▂▂▂▂▂▂▂▂▂▂▂▂▂▂▂▂▂▂▂▂▂▂▂▂▃▃▃
