# Supplementary material for: The global trends and distribution in tumor-infiltrating lymphocytes over the past 49 years: bibliometric and visualized analysis
Source: Front Immunol. 2025 Jan 6;15:1511866. doi: 10.3389/fimmu.2024.1511866 (PMC11743541; doi:10.3389/fimmu.2024.1511866)
Supplement: Supplementary file 6 [file Table6.xlsx]

## Sheet: Sheet2
The top 100 publications in number of total citations
Total citation	Year	Title	Author	Source	Institution	Abstract	DOI	Document Type	Fund
2049	1988	USE OF TUMOR-INFILTRATING LYMPHOCYTES AND INTERLEUKIN-2 IN THE IMMUNOTHERAPY OF PATIENTS WITH METASTATIC MELANOMA - A PRELIMINARY-REPORT	ROSENBERG SA;PACKARD BS;AEBERSOLD PM;SOLOMON D;TOPALIAN SL;TOY ST;SIMON P;LOTZE MT;YANG JC;SEIPP CA;SIMPSON C;CARTER C;BOCK S;SCHWARTZENTRUBER D;WEI JP;WHITE DE	NEW ENGLAND JOURNAL OF MEDICINE	NATIONAL INSTITUTES OF HEALTH (NIH) - USA;NIH NATIONAL CANCER INSTITUTE (NCI);NATIONAL INSTITUTES OF HEALTH (NIH) - USA;NIH CLINICAL CENTER (CC);DUPONT	LYMPHOCYTES EXTRACTED FROM FRESHLY RESECTED MELANOMAS CAN BE EXPANDED IN VITRO AND CAN OFTEN MEDIATE SPECIFIC LYSIS OF AUTOLOGOUS TUMOR CELLS BUT NOT ALLOGENEIC TUMOR OR AUTOLOGOUS NORMAL CELLS. WE TREATED 20 PATIENTS WITH METASTATIC MELANOMA BY MEANS OF ADOPTIVE TRANSFER OF THESE TUMOR-INFILTRATING LYMPHOCYTES AND INTERLEUKIN-2, AFTER THE PATIENTS HAD RECEIVED A SINGLE INTRAVENOUS DOSE OF CYCLOP…	10.1056/NEJM198812223192527	ARTICLE
2017	2015	THE EVALUATION OF TUMOR-INFILTRATING LYMPHOCYTES (TILS) IN BREAST CANCER: RECOMMENDATIONS BY AN INTERNATIONAL TILS WORKING GROUP 2014	SALGADO R;DENKERT C;DEMARIA S;SIRTAINE N;KLAUSCHEN F;PRUNERI G;WIENERT S;VAN DEN EYNDEN G;BAEHNER FL;PENAULT-LLORCA F;PEREZ EA;THOMPSON EA;SYMMANS WF;RICHARDSON AL;BROCK J;CRISCITIELLO C;BAILEY H;IGNATIADIS M;FLORIS G;SPARANO J;KOS Z;NIELSEN T;RIMM DL;ALLISON KH;REIS JS;LOIBL S;SOTIRIOU C;VIALE G;BADVE S;ADAMS S;WILLARD-GALLO K;LOI S	ANNALS OF ONCOLOGY	INSTITUT JULES BORDET;BREAST INTERNATIONAL GROUP;BERLIN INSTITUTE OF HEALTH;FREE UNIVERSITY OF BERLIN;HUMBOLDT UNIVERSITY OF BERLIN;CHARITE UNIVERSITATSMEDIZIN BERLIN;NEW YORK UNIVERSITY;UNIVERSITE LIBRE DE BRUXELLES;INSTITUT JULES BORDET;UNIVERSITE CATHOLIQUE LOUVAIN;CLINIQUES UNIVERSITAIRES SAINT-LUC;IRCCS EUROPEAN INSTITUTE OF ONCOLOGY (IEO);UNIVERSITY OF MILAN;GENOMIC HEALTH;UNIVERSITY OF CAL…	BACKGROUND: THE MORPHOLOGICAL EVALUATION OF TUMOR-INFILTRATING LYMPHOCYTES (TILS) IN BREAST CANCER (BC) IS GAINING MOMENTUM AS EVIDENCE STRENGTHENS FOR THE CLINICAL RELEVANCE OF THIS IMMUNOLOGICAL BIOMARKER. ACCUMULATING EVIDENCE SUGGESTS THAT THE EXTENT OF LYMPHOCYTIC INFILTRATION IN TUMOR TISSUE CAN BE ASSESSED AS A MAJOR PARAMETER BY EVALUATION OF HEMATOXYLIN AND EOSIN (H&E)-STAINED TUMOR SECT…	10.1093/annonc/mdu450	REVIEW
1895	2005	INTRAEPITHELIAL CD8<SUP>+</SUP> TUMOR-INFILTRATING LYMPHOCYTES AND A HIGH CD8<SUP>+</SUP>/REGULATORY T CELL RATIO ARE ASSOCIATED WITH FAVORABLE PROGNOSIS IN OVARIAN CANCER	SATO E;OLSON SH;AHN J;BUNDY B;NISHIKAWA H;QIAN F;JUNGBLUTH AA;FROSINA D;GNJATIC S;AMBROSONE C;KEPNER J;ODUNSI T;RITTER G;LELE S;CHEN YT;OHTANI H;OLD LJ;ODUNSI K	PROCEEDINGS OF THE NATIONAL ACADEMY OF SCIENCES OF THE UNITED STATES OF AMERICA	ROSWELL PARK COMPREHENSIVE CANCER CENTER;ROSWELL PARK COMPREHENSIVE CANCER CENTER;ROSWELL PARK COMPREHENSIVE CANCER CENTER;ROSWELL PARK COMPREHENSIVE CANCER CENTER;MEMORIAL SLOAN KETTERING CANCER CENTER;LUDWIG INSTITUTE FOR CANCER RESEARCH;MEMORIAL SLOAN KETTERING CANCER CENTER;CORNELL UNIVERSITY;CORNELL UNIVERSITY;WEILL CORNELL MEDICINE	IN A RECENT REPORT, [ZHANG ETAL (2003)N. ENGL.J. MED 348,203-213], THE PRESENCE OF CD3(+) TUMOR-INFILTRATING LYMPHOCYTES (TILS) WAS FOUND TO CORRELATE WITH IMPROVED SURVIVAL IN EPITHELIAL OVARIAN CANCER. WE PERFORMED IMMUNOHISTOCHEMICAL ANALYSIS FOR TILS AND CANCER TESTIS ANTIGENS IN 117 CASES OF EPITHELIAL OVARIAN CANCER. THE INTERRELATIONSHIP BETWEEN SUBPOPULATIONS OF TILS AND EXPRESSION OF CAN…	10.1073/pnas.0509182102	ARTICLE
1636	1986	A NEW APPROACH TO THE ADOPTIVE IMMUNOTHERAPY OF CANCER WITH TUMOR-INFILTRATING LYMPHOCYTES	ROSENBERG SA;SPIESS P;LAFRENIERE R	SCIENCE		THE ADOPTIVE TRANSFER OF TUMOR-INFILTRATING LYMPHOCYTES (TIL) EXPANDED IN INTERLEUKIN-2 (IL-2) TO MICE BEARING MICROMETASTASES FROM VARIOUS TYPES OF TUMORS SHOWED THAT TIL ARE 50 TO 100 TIMES MORE EFFECTIVE IN THEIR THERAPEUTIC POTENCY THAN ARE LYMPHOKINE-ACTIVATED KILLER (LAK) CELLS. THEREFORE THE USE OF TIL WAS EXPLORED FOR THE TREATMENT OF MICE WITH LARGE PULMONARY AND HEPATIC METASTATIC TUMOR…	10.1126/science.3489291	ARTICLE
1286	2018	TUMOUR-INFILTRATING LYMPHOCYTES AND PROGNOSIS IN DIFFERENT SUBTYPES OF BREAST CANCER: A POOLED ANALYSIS OF 3771 PATIENTS TREATED WITH NEOADJUVANT THERAPY	DENKERT C;VON MINCKWITZ G;DARB-ESFAHANI S;LEDERER B;HEPPNER BI;WEBER KE;BUDCZIES J;HUOBER J;KLAUSCHEN F;FURLANETTO J;SCHMITT WD;BLOHMER JU;KARN T;PFITZNER BM;KÜMMEL S;ENGELS K;SCHNEEWEISS A;HARTMANN A;NOSKE A;FASCHING PA;JACKISCH C;VAN MACKELENBERGH M;SINN P;SCHEM C;HANUSCH C;UNTCH M;LOIBL S	LANCET ONCOLOGY	BERLIN INSTITUTE OF HEALTH;FREE UNIVERSITY OF BERLIN;HUMBOLDT UNIVERSITY OF BERLIN;CHARITE UNIVERSITATSMEDIZIN BERLIN;FREE UNIVERSITY OF BERLIN;HUMBOLDT UNIVERSITY OF BERLIN;BERLIN INSTITUTE OF HEALTH;HELMHOLTZ ASSOCIATION;GERMAN CANCER RESEARCH CENTER (DKFZ);GERMAN BREAST GROUP;ULM UNIVERSITY;BERLIN INSTITUTE OF HEALTH;FREE UNIVERSITY OF BERLIN;HUMBOLDT UNIVERSITY OF BERLIN;CHARITE UNIVERSITATSM…	BACKGROUND TUMOUR-INFILTRATING LYMPHOCYTES (TILS) ARE PREDICTIVE FOR RESPONSE TO NEOADJUVANT CHEMOTHERAPY IN TRIPLE-NEGATIVE BREAST CANCER (TNBC) AND HER2-POSITIVE BREAST CANCER, BUT THEIR ROLE IN LUMINAL BREAST CANCER AND THE EFFECT OF TILS ON PROGNOSIS IN ALL SUBTYPES IS LESS CLEAR. HERE, WE ASSESSED THE RELEVANCE OF TILS FOR CHEMOTHERAPY RESPONSE AND PROGNOSIS IN PATIENTS WITH TNBC, HER2-POSIT…	10.1016/S1470-2045(17)30904-X	ARTICLE	DEUTSCHE KREBSHILFE; EUROPEAN COMMISSION
1235	2013	PROGNOSTIC AND PREDICTIVE VALUE OF TUMOR-INFILTRATING LYMPHOCYTES IN A PHASE III RANDOMIZED ADJUVANT BREAST CANCER TRIAL IN NODE-POSITIVE BREAST CANCER COMPARING THE ADDITION OF DOCETAXEL TO DOXORUBICIN WITH DOXORUBICIN-BASED CHEMOTHERAPY: BIG 02-98	LOI S;SIRTAINE N;PIETTE F;SALGADO R;VIALE G;VAN EENOO F;ROUAS G;FRANCIS P;CROWN JPA;HITRE E;DE AZAMBUJA E;QUINAUX E;DI LEO A;MICHIELS S;PICCART MJ;SOTIRIOU C	JOURNAL OF CLINICAL ONCOLOGY	INSTITUT JULES BORDET;INTERNATIONAL DRUG DEVELOPMENT INSTITUTE;UNIVERSITY OF MILAN;PRATO HOSPITAL;PETER MACCALLUM CANCER CENTER;BREAST CANCER TRIALS AUSTRALIA;INTERNATIONAL BREAST CANCER STUDY GROUP;ALL-IRELAND COOPERATIVE ONCOLOGY RESEARCH GROUP;NATIONAL INSTITUTE OF ONCOLOGY HUNGARY	PURPOSE PREVIOUS PRECLINICAL AND CLINICAL DATA SUGGEST THAT THE IMMUNE SYSTEM INFLUENCES PROGNOSIS AND RESPONSE TO CHEMOTHERAPY (CT); HOWEVER, CLINICAL RELEVANCE HAS YET TO BE ESTABLISHED IN BREAST CANCER (BC). WE HYPOTHESIZED THAT INCREASED LYMPHOCYTIC INFILTRATION WOULD BE ASSOCIATED WITH GOOD PROGNOSIS AND BENEFIT FROM IMMUNOGENIC CT-IN THIS CASE, ANTHRACYCLINE-ONLY CT-IN SELECTED BC SUBTYPES.…	10.1200/JCO.2011.41.0902	ARTICLE	FONDS JC HEUSON, BRUSSELS, BELGIUM
1196	2007	PROGRAMMED CELL DEATH 1 LIGAND 1 AND TUMOR-INFILTRATING CD8<SUP>+</SUP> T LYMPHOCYTES ARE PROGNOSTIC FACTORS OF HUMAN OVARIAN CANCER	HAMANISHI J;MANDAI M;IWASAKI M;OKAZAKI T;TANAKA Y;YAMAGUCHI K;HIGUCHI T;YAGI H;TAKAKURA K;MINATO N;HONJO T;FUJII S	PROCEEDINGS OF THE NATIONAL ACADEMY OF SCIENCES OF THE UNITED STATES OF AMERICA	KYOTO UNIVERSITY;KYOTO UNIVERSITY;KYOTO UNIVERSITY	THE LIGANDS FOR PROGRAMMED CELL DEATH 1 (PID-1), AN IMMUNOINHIBITORY RECEPTOR BELONGING TO CD28/CYTOTOXIC T LYMPHOCYTE ANTIGEN 4 FAMILY, ARE PD-1 LIGAND 1 AND 2 (PD-LS). RECENT REPORTS SUGGEST THAT THE ABERRANT EXPRESSION OF PD-LS ON TUMOR CELLS IMPAIRS ANTITUMOR IMMUNITY, RESULTING IN THE IMMUNE EVASION OF THE TUMOR CELLS. ALTHOUGH AN INVERSE CORRELATION BETWEEN THE EXPRESSION LEVEL OF PD-LS AND…	10.1073/pnas.0611533104	ARTICLE
1092	2011	TUMOR-INFILTRATING CD8<SUP>+</SUP> LYMPHOCYTES PREDICT CLINICAL OUTCOME IN BREAST CANCER	MAHMOUD SMA;PAISH EC;POWE DG;MACMILLAN RD;GRAINGE MJ;LEE AHS;ELLIS IO;GREEN AR	JOURNAL OF CLINICAL ONCOLOGY	UNIVERSITY OF NOTTINGHAM;UNIVERSITY OF NOTTINGHAM;NOTTINGHAM UNIVERSITY HOSPITAL NHS TRUST;EGYPTIAN KNOWLEDGE BANK (EKB);MANSOURA UNIVERSITY	BREAST CARCINOMAS ARE OFTEN INFILTRATED BY INFLAMMATORY CELLS, PARTICULARLY MACROPHAGES AND T LYMPHOCYTES, BUT THE SIGNIFICANCE OF THESE CELLS REMAINS UNCLEAR. ONE POSSIBLE ROLE OF THESE INFLAMMATORY CELLS IS THAT THEY REPRESENT A CELL-MEDIATED IMMUNE RESPONSE AGAINST THE CARCINOMA. CD8(+) LYMPHOCYTES ARE A KNOWN CRUCIAL COMPONENT OF CELL-MEDIATED IMMUNITY. THE PURPOSE OF THIS STUDY WAS TO EXPLOR…	10.1200/JCO.2010.30.5037	ARTICLE	EGYPTIAN MINISTRY OF HIGHER EDUCATION; IAN O. ELLIS
1076	1990	GENE-TRANSFER INTO HUMANS - IMMUNOTHERAPY OF PATIENTS WITH ADVANCED MELANOMA, USING TUMOR-INFILTRATING LYMPHOCYTES MODIFIED BY RETROVIRAL GENE TRANSDUCTION	ROSENBERG SA;AEBERSOLD P;CORNETTA K;KASID A;MORGAN RA;MOEN R;KARSON EM;LOTZE MT;YANG JC;TOPALIAN SL;MERINO MJ;CULVER K;MILLER AD;BLAESE RM;ANDERSON WF	NEW ENGLAND JOURNAL OF MEDICINE	PATHOL LAB;FRED HUTCHINSON CANC RES CTR	BACKGROUND AND METHODS: TREATMENT WITH TUMOR-INFILTRATING LYMPHOCYTES (TIL) PLUS INTERLEUKIN-2 CAN MEDIATE THE REGRESSION OF METASTATIC MELANOMA IN APPROXIMATELY HALF OF PATIENTS. TO OPTIMIZE THIS TREATMENT APPROACH AND DEFINE THE IN VIVO DISTRIBUTION AND SURVIVAL OF TIL, WE USED RETROVIRAL-MEDIATED GENE TRANSDUCTION TO INTRODUCE THE GENE CODING FOR RESISTANCE TO NEOMYCIN INTO HUMAN TIL BEFORE TH…	10.1056/NEJM199008303230904	ARTICLE
965	2014	TUMOR INFILTRATING LYMPHOCYTES ARE PROGNOSTIC IN TRIPLE NEGATIVE BREAST CANCER AND PREDICTIVE FOR TRASTUZUMAB BENEFIT IN EARLY BREAST CANCER: RESULTS FROM THE FINHER TRIAL	LOI S;MICHIELS S;SALGADO R;SIRTAINE N;JOSE V;FUMAGALLI D;KELLOKUMPU-LEHTINEN PL;BONO P;KATAJA V;DESMEDT C;PICCART MJ;LOIBL S;DENKERT C;SMYTH MJ;JOENSUU H;SOTIRIOU C	ANNALS OF ONCOLOGY	INSTITUT JULES BORDET;UNIVERSITE LIBRE DE BRUXELLES;PETER MACCALLUM CANCER CENTER;UNICANCER;GUSTAVE ROUSSY;UNIVERSITE PARIS SACLAY;INSTITUT JULES BORDET;TAMPERE UNIVERSITY;TAMPERE UNIVERSITY HOSPITAL;UNIVERSITY OF HELSINKI;HELSINKI UNIVERSITY CENTRAL HOSPITAL;KUOPIO UNIVERSITY HOSPITAL;UNIVERSITY OF EASTERN FINLAND;INSTITUT JULES BORDET;GERMAN BREAST GROUP;BERLIN INSTITUTE OF HEALTH;FREE UNIVERSI…	BACKGROUND: WE HAVE PREVIOUSLY SHOWN THE PROGNOSTIC IMPORTANCE OF TUMOR-INFILTRATING LYMPHOCYTES (TILS) IN NEWLY DIAGNOSED TRIPLE-NEGATIVE BREAST CANCER (TNBC) USING TUMOR SAMPLES FROM A LARGE CLINICAL TRIAL COHORT. IN THIS STUDY, WE AIMED TO VALIDATE THESE FINDINGS AND ALSO INVESTIGATE ASSOCIATIONS WITH TRASTUZUMAB BENEFIT IN HER2-OVEREXPRESSING DISEASE (HER2+). PATIENTS AND METHODS: A PROSPECTI…	10.1093/annonc/mdu112	ARTICLE	EUROPEAN UNION [278659]; BREAST CANCER RESEARCH FOUNDATION (BCRF), NY; BREAST CANCER RESEARCH FOUNDATION, NY; FONDS JC HEUSON, BELGIUM; NATIONAL HEALTH AND MEDICAL COUNCIL OF AUSTRALIA (NHMRC); CANCER COUNCIL VICTORIA; NH&MRC AUSTRALIA FELLOWSHIP; SUSAN G. KOMEN BREAST CANCER FOUNDATION; ACADEMY OF FINLAND; CANCER SOCIETY FOR FINLAND; SIGRID JUSELIUS FOUNDATION; RESEARCH FUNDS OF HELSINKI UNIVERS…
963	2011	THE PROGNOSTIC INFLUENCE OF TUMOUR-INFILTRATING LYMPHOCYTES IN CANCER: A SYSTEMATIC REVIEW WITH META-ANALYSIS	GOODEN MJM;DE BOCK GH;LEFFERS N;DAEMEN T;NIJMAN HW	BRITISH JOURNAL OF CANCER	UNIVERSITY OF GRONINGEN;UNIVERSITY OF GRONINGEN;UNIVERSITY OF GRONINGEN	BACKGROUND: TUMOUR- INFILTRATING LYMPHOCYTES (TILS) ARE OFTEN FOUND IN TUMOURS, PRESUMABLY REFLECTING AN IMMUNE RESPONSE AGAINST THE TUMOUR. WE CARRIED OUT A SYSTEMATIC REVIEW AND META-ANALYSIS, AIMING TO ESTABLISH POOLED ESTIMATES FOR SURVIVAL OUTCOMES BASED ON THE PRESENCE OF TILS IN CANCER. METHODS: A PUBMED AND EMBASE LITERATURE SEARCH WAS DESIGNED. STUDIES WERE INCLUDED, IN WHICH THE PROGNOS…	10.1038/bjc.2011.189	REVIEW
954	2014	PROGNOSTIC VALUE OF TUMOR-INFILTRATING LYMPHOCYTES IN TRIPLE-NEGATIVE BREAST CANCERS FROM TWO PHASE III RANDOMIZED ADJUVANT BREAST CANCER TRIALS: ECOG 2197 AND ECOG 1199	ADAMS S;GRAY RJ;DEMARIA S;GOLDSTEIN L;PEREZ EA;SHULMAN LN;MARTINO S;WANG M;JONES VE;SAPHNER TJ;WOLFF AC;WOOD WC;DAVIDSON NE;SLEDGE GW;SPARANO JA;BADVE SS	JOURNAL OF CLINICAL ONCOLOGY	NEW YORK UNIVERSITY;YESHIVA UNIVERSITY;HARVARD UNIVERSITY;DANA-FARBER CANCER INSTITUTE;FOX CHASE CANCER CENTER;PENNSYLVANIA COMMONWEALTH SYSTEM OF HIGHER EDUCATION (PCSHE);UNIVERSITY OF PITTSBURGH;MAYO CLINIC;ANGELES CLINIC AND RESEARCH INSTITUTE;UNIVERSITY OF CALIFORNIA SYSTEM;UNIVERSITY OF CALIFORNIA SAN DIEGO;JOHNS HOPKINS UNIVERSITY;EMORY UNIVERSITY;INDIANA UNIVERSITY SYSTEM;INDIANA UNIVERSIT…	PURPOSE RECENT STUDIES SUGGEST THAT TUMOR-INFILTRATING LYMPHOCYTES (TILS) ARE ASSOCIATED WITH DISEASE-FREE (DFS) AND OVERALL SURVIVAL (OS) IN OPERABLE TRIPLE-NEGATIVE BREAST CANCER (TNBC). WE SEEK TO VALIDATE THE PROGNOSTIC IMPACT OF TILS IN PRIMARY TNBCS IN TWO ADJUVANT PHASE III TRIALS CONDUCTED BY THE EASTERN COOPERATIVE ONCOLOGY GROUP (ECOG). PATIENTS AND METHODS FULL-FACE HEMATOXYLIN AND EOS…	10.1200/JCO.2013.55.0491	ARTICLE	PUBLIC HEALTH SERVICE [CA23318, CA66636, CA21115, CA27525, CA21076, CA16116, CA39229, CA49883, CA14958, CA114737, CA32102, CA25224, CA31946, CA11789]; NATIONAL CANCER INSTITUTE (NCI), NATIONAL INSTITUTES OF HEALTH; DEPARTMENT OF HEALTH AND HUMAN SERVICES; SANOFI-AVENTIS; NCI [R01CA161891]; KOMEN SCHOLAR AWARD [SAC110004]; BREAST CANCER RESEARCH FOUNDATION
871	1996	PROGNOSTIC VALUE OF TUMOR INFILTRATING LYMPHOCYTES IN THE VERTICAL GROWTH PHASE OF PRIMARY CUTANEOUS MELANOMA	CLEMENTE CG;MIHM MG;BUFALINO R;ZURRIDA S;COLLINI P;CASCINELLI N	CANCER	ALBANY MEDICAL COLLEGE;FONDAZIONE IRCCS ISTITUTO NAZIONALE TUMORI MILAN;WORLD HEALTH ORGANIZATION;FONDAZIONE IRCCS ISTITUTO NAZIONALE TUMORI MILAN;FONDAZIONE IRCCS ISTITUTO NAZIONALE TUMORI MILAN	BACKGROUND, PRIMARY CUTANEOUS MELANOMA IS OFTEN INFILTRATED BY LYMPHOCYTES THAT PROVIDE THE OPPORTUNITY TO STUDY WHAT MAY BE THE LOCAL IMMUNOLOGIC REACTION TO THE TUMOR AND TO CORRELATE THE PRESENCE OF THESE LYMPHOCYTES WITH OVERALL SURVIVAL. IN AN ATTEMPT TO DELINEATE THE HISTOLOGIC DIAGNOSTIC CRITERIA, TO CLASSIFY DIFFERENT CATEGORIES OF LYMPHOCYTIC INFILTRATES, PREVIOUSLY DESCRIBED BY ELDER ET…	10.1002/(SICI)1097-0142(19960401)77:7<1303::AID-CNCR12>3.0.CO;2-5	ARTICLE
850	1994	IDENTIFICATION OF A HUMAN-MELANOMA ANTIGEN RECOGNIZED BY TUMOR-INFILTRATING LYMPHOCYTES ASSOCIATED WITH IN-VIVO TUMOR REJECTION	KAWAKAMI Y;ELIYAHU S;DELGADO CH;ROBBINS PF;SAKAGUCHI K;APPELLA E;YANNELLI JR;ADEMA GJ;MIKI T;ROSENBERG SA	PROCEEDINGS OF THE NATIONAL ACADEMY OF SCIENCES OF THE UNITED STATES OF AMERICA	NATIONAL INSTITUTES OF HEALTH (NIH) - USA;NIH NATIONAL CANCER INSTITUTE (NCI);NATIONAL INSTITUTES OF HEALTH (NIH) - USA;NIH NATIONAL CANCER INSTITUTE (NCI);RADBOUD UNIVERSITY NIJMEGEN	THE CULTURED T-CELL LINE TIL1200, ESTABLISHED FROM THE TUMOR-INFILTRATING LYMPHOCYTES (TILS) OF A PATIENT WITH ADVANCED METASTATIC MELANOMA, RECOGNIZED AN ANTIGEN ON MOST HLA-A2(+) MELANOMAS AND ON ALL HLA-A2(+) CULTURED NEONATAL MELANOCYTES IN AN HLA-A2 RESTRICTED MANNER BUT NOT ON OTHER TYPES OF TISSUES OR CELL LINES TESTED. A CDNA ENCODING AN ANTIGEN RECOGNIZED BY TIL1200 WAS ISOLATED BY SCREE…	10.1073/pnas.91.14.6458	ARTICLE
806	1994	TREATMENT OF PATIENTS WITH METASTATIC MELANOMA WITH AUTOLOGOUS TUMOR-INFILTRATING LYMPHOCYTES AND INTERLEUKIN-2	ROSENBERG SA;YANNELLI JR;YANG JC;TOPALIAN SL;SCHWARTZENTRUBER DJ;WEBER JS;PARKINSON DR;SEIPP CA;EINHORN JN;WHITE DE	JOURNAL OF THE NATIONAL CANCER INSTITUTE	SA (CORRESPONDING AUTHOR)	BACKGROUND: STUDIES OF HUMAN TUMORINFILTRATING LYMPHOCYTES (TILS) DERIVED FROM PATIENTS WITH A VARIETY OF HISTOLOGIC TYPES OF CANCER HAVE DEMONSTRATED THAT CELLULAR IMMUNE REACTIONS AGAINST ESTABLISHED MALIGNANCY EXIST IN HUMANS. PURPOSE: WE REPORT THE RESULTS OF USING AUTOLOGOUS TILS PLUS HIGH-DOSE BOLUS INTERLEUKIN 2 (IL-2), WITH OR WITHOUT THE CONCOMITANT ADMINISTRATION OF CYCLOPHOSPHAMIDE, IN…	10.1093/jnci/86.15.1159	ARTICLE
777	2015	TUMOR-INFILTRATING LYMPHOCYTES AND RESPONSE TO NEOADJUVANT CHEMOTHERAPY WITH OR WITHOUT CARBOPLATIN IN HUMAN EPIDERMAL GROWTH FACTOR RECEPTOR 2-POSITIVE AND TRIPLE-NEGATIVE PRIMARY BREAST CANCERS	DENKERT C;VON MINCKWITZ G;BRASE JC;SINN BV;GADE S;KRONENWETT R;PFITZNER BM;SALAT C;LOI S;SCHMITT WD;SCHEM C;FISCH K;DARB-ESFAHANI S;MEHTA K;SOTIRIOU C;WIENERT S;KLARE P;ANDRÉ F;KLAUSCHEN F;BLOHMER JU;KRAPPMANN K;SCHMIDT M;TESCH H;KÜMMEL S;SINN P;JACKISCH C;DIETEL M;REIMER T;UNTCH M;LOIBL S	JOURNAL OF CLINICAL ONCOLOGY	BERLIN INSTITUTE OF HEALTH;FREE UNIVERSITY OF BERLIN;HUMBOLDT UNIVERSITY OF BERLIN;CHARITE UNIVERSITATSMEDIZIN BERLIN;HELMHOLTZ ASSOCIATION;GERMAN CANCER RESEARCH CENTER (DKFZ);HELIOS KLINIKEN;GERMAN BREAST GROUP;GOETHE UNIVERSITY FRANKFURT;HEINRICH HEINE UNIVERSITY DUSSELDORF;UNIVERSITY OF KIEL;JOHANNES GUTENBERG UNIVERSITY OF MAINZ;KLINIKEN ESSEN-MITTE;RUPRECHT KARLS UNIVERSITY HEIDELBERG;SANA …	PURPOSE MODULATION OF IMMUNOLOGIC INTERACTIONS IN CANCER TISSUE IS A PROMISING THERAPEUTIC STRATEGY. TO INVESTIGATE THE IMMUNOGENICITY OF HUMAN EPIDERMAL GROWTH FACTOR RECEPTOR 2 (HER2) -POSITIVE AND TRIPLE-NEGATIVE (TN) BREAST CANCERS (BCS), WE EVALUATED TUMOR-INFILTRATING LYMPHOCYTES (TILS) AND IMMUNOLOGICALLY RELEVANT GENES IN THE NEOADJUVANT GEPARSIXTO TRIAL. PATIENTS AND METHODS GEPARSIXTO I…	10.1200/JCO.2014.58.1967	ARTICLE	EUROPEAN COMMISSION [278659]
615	2012	TUMOR-INFILTRATING LYMPHOCYTE GRADE IS AN INDEPENDENT PREDICTOR OF SENTINEL LYMPH NODE STATUS AND SURVIVAL IN PATIENTS WITH CUTANEOUS MELANOMA	AZIMI F;SCOLYER RA;RUMCHEVA P;MONCRIEFF M;MURALI R;MCCARTHY SW;SAW RP;THOMPSON JF	JOURNAL OF CLINICAL ONCOLOGY	MELANOMA INSTITUTE AUSTRALIA;UNIVERSITY OF SYDNEY;UNIVERSITY OF SYDNEY;NSW HEALTH;ROYAL PRINCE ALFRED HOSPITAL;UNIVERSITY OF SYDNEY	PURPOSE TO DETERMINE WHETHER DENSITY AND DISTRIBUTION OF TUMOR-INFILTRATING LYMPHOCYTES (TILS; TIL GRADE) IS AN INDEPENDENT PREDICTOR OF SENTINEL LYMPH NODE (SLN) STATUS AND SURVIVAL IN PATIENTS WITH CLINICALLY LOCALIZED PRIMARY CUTANEOUS MELANOMA. METHODS FROM THE MELANOMA INSTITUTE AUSTRALIA DATABASE, 1,865 PATIENTS WITH A SINGLE PRIMARY MELANOMA >= 0.75 MM IN THICKNESS WERE IDENTIFIED. THE ASS…	10.1200/JCO.2011.37.8539	ARTICLE	NATIONAL HEALTH AND MEDICAL RESEARCH COUNCIL OF AUSTRALIA [402761]; CANCER INSTITUTE NEW SOUTH WALES
596	2004	B7-H1 EXPRESSION ON NON-SMALL CELL LUNG CANCER CELLS AND ITS RELATIONSHIP WITH TUMOR-INFILTRATING LYMPHOCYTES AND THEIR PD-1 EXPRESSION	KONISHI J;YAMAZAKI K;AZUMA M;KINOSHITA I;DOSAKA-AKITA H;NISHIMURA M	CLINICAL CANCER RESEARCH	HOKKAIDO UNIVERSITY;TOKYO MEDICAL AND DENTAL UNIVERSITY (TMDU);HOKKAIDO UNIVERSITY	PURPOSE: B7-H1/PD-L1 (B7-H1) AND B7-DC/PD-L2 (B7-DC) ARE LIGANDS FOR THE RECEPTOR PD-1, WHICH IS KNOWN TO NEGATIVELY REGULATE T-CELL ACTIVATION. IN THE PRESENT STUDY, WE INVESTIGATED THE EXPRESSION OF B7-H1 AND B7-DC IN TUMOR SPECIMENS OF NON-SMALL CELL LUNG CANCER AND THEIR RELATIONSHIPS WITH CLINICOPATHOLOGICAL VARIABLES AND POSTOPERATIVE SURVIVAL. FURTHERMORE, WE EXAMINED THE CORRELATION BETWE…	10.1158/1078-0432.CCR-04-0428	ARTICLE
559	2018	SPATIAL ORGANIZATION AND MOLECULAR CORRELATION OF TUMOR-INFILTRATING LYMPHOCYTES USING DEEP LEARNING ON PATHOLOGY IMAGES	SALTZ J;GUPTA R;HOU L;KURC T;SINGH P;NGUYEN V;SAMARAS D;SHROYER KR;ZHAO TH;BATISTE R;VAN ARNAM J;SHMULEVICH I;RAO AUK;LAZAR AJ;SHARMA A;THORSSON V	CELL REPORTS	STATE UNIVERSITY OF NEW YORK (SUNY) SYSTEM;STATE UNIVERSITY OF NEW YORK (SUNY) STONY BROOK;STONY BROOK UNIVERSITY HOSPITAL;STATE UNIVERSITY OF NEW YORK (SUNY) SYSTEM;STATE UNIVERSITY OF NEW YORK (SUNY) STONY BROOK;UNIVERSITY OF TEXAS SYSTEM;UTMD ANDERSON CANCER CENTER;STATE UNIVERSITY OF NEW YORK (SUNY) SYSTEM;STATE UNIVERSITY OF NEW YORK (SUNY) STONY BROOK;STONY BROOK UNIVERSITY HOSPITAL;UNIVERS…	BEYOND SAMPLE CURATION AND BASIC PATHOLOGIC CHARACTERIZATION, THE DIGITIZED H&E-STAINED IMAGES OF TCGA SAMPLES REMAIN UNDERUTILIZED. TO HIGHLIGHT THIS RESOURCE, WE PRESENT MAPPINGS OF TUMOR-INFILTRATING LYMPHOCYTES (TILS) BASED ON H&E IMAGES FROM 13 TCGA TUMOR TYPES. THESE TIL MAPS ARE DERIVED THROUGH COMPUTATIONAL STAINING USING A CONVOLUTIONAL NEURAL NETWORK TRAINED TO CLASSIFY PATCHES OF IMAGE…	10.1016/j.celrep.2018.03.086	ARTICLE	CANCER RESEARCH INSTITUTE; NATIONAL CANCER INSTITUTE (NCI) [U54 HG003273, U54 HG003067, U54 HG003079, U24 CA143799, U24 CA143835, U24 CA143840, U24 CA143843, U24 CA143845, U24 CA143848, U24 CA143858, U24 CA143866, U24 CA143867, U24 CA143882, U24 CA143883, U24 CA144025, P30 CA016672, U24CA180924, U24CA210950, U24CA215109]; NCI [HHSN261201400007C]; LEIDOS BIOMEDICAL [14X138]; CCSG BIOINFORMATICS SH…
538	1989	TUMOR-SPECIFIC CYTOLYSIS BY LYMPHOCYTES INFILTRATING HUMAN MELANOMAS	TOPALIAN SL;SOLOMON D;ROSENBERG SA	JOURNAL OF IMMUNOLOGY	NATIONAL INSTITUTES OF HEALTH (NIH) - USA;NIH NATIONAL CANCER INSTITUTE (NCI)	TUMOR INFILTRATING LYMPHOCYTES (TIL) WERE GROWN IN IL-2 FROM SINGLE CELL TUMOR SUSPENSIONS OF 14 HUMAN MELANOMAS RESECTED FROM 12 PATIENTS. AS A FUNCTION OF TIME IN CULTURE, 4 OF 14 TIL CULTURES EVENTUALLY EXPRESSED HIGHLY SPECIFIC CYTOLYTIC ACTIVITY AGAINST FRESH AUTOLOGOUS MELANOMA TARGETS IN SHORT TERM CHROMIUM RELEASE ASSAYS, FAILING TO LYSE MULTIPLE ALLOGENEIC TUMORS OR AUTOLOGOUS NORMAL CEL…		ARTICLE
535	2003	GENERATION OF TUMOR-INFILTRATING LYMPHOCYTE CULTURES FOR USE IN ADOPTIVE TRANSFER THERAPY FOR MELANOMA PATIENTS	DUDLEY ME;WUNDERLICH JR;SHELTON TE;EVEN J;ROSENBERG SA	JOURNAL OF IMMUNOTHERAPY	NATIONAL INSTITUTES OF HEALTH (NIH) - USA;NIH NATIONAL CANCER INSTITUTE (NCI);NATIONAL INSTITUTES OF HEALTH (NIH) - USA;NIH CLINICAL CENTER (CC)	THE GENERATION OF T LYMPHOCYTES WITH SPECIFIC REACTIVITY AGAINST TUMOR ANTIGENS IS A PREREQUISITE FOR EFFECTIVE ADOPTIVE TRANSFER THERAPIES. MELANOMA-SPECIFIC LYMPHOCYTE CULTURES CAN BE ESTABLISHED FROM TUMOR INFILTRATING LYMPHOCYTES (TILS) BY IN VITRO CULTURE IN HIGH LEVELS OF IL-2. WE HAVE OPTIMIZED METHODS FOR GENERATING MELANOMA-REACTIVE TIL CULTURES FROM SMALL RESECTED TUMOR SPECIMENS. WE RE…	10.1097/00002371-200307000-00005	ARTICLE	INTRAMURAL NIH HHS [Z01 SC003811-32] FUNDING SOURCE: MEDLINE
516	1995	RECOGNITION OF MULTIPLE EPITOPES IN THE HUMAN-MELANOMA ANTIGEN GP100 BY TUMOR-INFILTRATING T-LYMPHOCYTES ASSOCIATED WITH IN-VIVO TUMOR-REGRESSION	KAWAKAMI Y;ELIYAHU S;JENNINGS C;SAKAGUCHI K;KANG XQ;SOUTHWOOD S;ROBBINS PF;SETTE A;APPELLA E;ROSENBERG SA	JOURNAL OF IMMUNOLOGY	NATIONAL INSTITUTES OF HEALTH (NIH) - USA;NIH NATIONAL CANCER INSTITUTE (NCI);CYTEL	FOUR OF TEN HLA-A2-RESTRICTED MELANOMA SPECIFIC CTL THAT WERE DERIVED FROM TUMOR-INFILTRATING LYMPHOCYTES (TIL) AND ADMINISTERED TO PATIENTS RECOGNIZED THE GP100 MELANOMA AG AND NINE OF TEN RECOGNIZED THE MART-1 AG. ADOPTIVE TRANSFER OF THE FOUR GP 100-REACTIVE CTL, BUT NOT THE OTHER TIL, RESULTED IN TUMOR REGRESSION WHEN INFUSED INTO AUTOLOGOUS PATIENTS ALONG WITH IL-2. TUMOR REGRESSION WAS THUS…		ARTICLE
508	2017	ASSESSING TUMOR-INFILTRATING LYMPHOCYTES IN SOLID TUMORS: A PRACTICAL REVIEW FOR PATHOLOGISTS AND PROPOSAL FOR A STANDARDIZED METHOD FROM THE INTERNATIONAL IMMUNOONCOLOGY BIOMARKERS WORKING GROUP: PART 1: ASSESSING THE HOST IMMUNE RESPONSE, TILS IN INVASIVE BREAST CARCINOMA AND DUCTAL CARCINOMA IN SITU, METASTATIC TUMOR DEPOSITS AND AREAS FOR FURTHER RESEARCH	HENDRY S;SALGADO R;GEVAERT T;RUSSELL PA;JOHN T;THAPA B;CHRISTIE M;VAN DE VIJVER K;ESTRADA MV;GONZALEZ-ERICSSON PI;SANDERS M;SOLOMON B;SOLINAS C;VAN DEN EYNDEN GGGM;ALLORY Y;PREUSSER M;HAINFELLNER J;PRUNERI G;VINGIANI A;DEMARIA S;SYMMANS F;NUCIFORO P;COMERMA L;THOMPSON EA;LAKHANI S;KIM SR;SCHNITT S;COLPAERT C;SOTIRIOU C;SCHERER SJ;IGNATIADIS M;BADVE S;PIERCE RH;VIALE G;SIRTAINE N;PENAULT-LLORCA F;…	ADVANCES IN ANATOMIC PATHOLOGY	PETER MACCALLUM CANCER CENTER;PETER MACCALLUM CANCER CENTER;UNIVERSITY OF MELBOURNE;PETER MACCALLUM CANCER CENTER;UNIVERSITY OF MELBOURNE;UNIVERSITY OF MELBOURNE;MELBOURNE HEALTH;ROYAL MELBOURNE HOSPITAL;ST VINCENT'S HEALTH;ST VINCENT'S HOSPITAL MELBOURNE;FLOREY INSTITUTE OF NEUROSCIENCE AND MENTAL HEALTH;AUSTIN RESEARCH INSTITUTE;LA TROBE UNIVERSITY;UNIVERSITY OF QUEENSLAND;UNIVERSITY OF QUEENSL…	ASSESSMENT OF TUMOR-INFILTRATING LYMPHOCYTES (TILS) IN HISTOPATHOLOGIC SPECIMENS CAN PROVIDE IMPORTANT PROGNOSTIC INFORMATION IN DIVERSE SOLID TUMOR TYPES, AND MAY ALSO BE OF VALUE IN PREDICTING RESPONSE TO TREATMENTS. HOWEVER, IMPLEMENTATION AS A ROUTINE CLINICAL BIOMARKER HAS NOT YET BEEN ACHIEVED. AS SUCCESSFUL USE OF IMMUNE CHECKPOINT INHIBITORS AND OTHER FORMS OF IMMUNOTHERAPY BECOME A CLINI…	10.1097/PAP.0000000000000162	REVIEW	BREAST CANCER RESEARCH FOUNDATION (BRCF); ISCIII/FEDER (CIBERONCO) [PI15/00934]; NIH (NCI) [K23 CA204726]
504	2016	CLINICAL SIGNIFICANCE OF TUMOR-INFILTRATING LYMPHOCYTES IN BREAST CANCER	STANTON SE;DISIS ML	JOURNAL FOR IMMUNOTHERAPY OF CANCER	UNIVERSITY OF WASHINGTON;UNIVERSITY OF WASHINGTON SEATTLE	TUMOR INFILTRATING LYMPHOCYTES (TIL) PLAY AN ESSENTIAL ROLE IN MEDIATING RESPONSE TO CHEMOTHERAPY AND IMPROVING CLINICAL OUTCOMES IN ALL SUBTYPES OF BREAST CANCER. TRIPLE NEGATIVE BREAST CANCERS (TN) ARE MOST LIKELY TO HAVE TUMORS WITH >50 % LYMPHOCYTIC INFILTRATE, TERMED LYMPHOCYTE PREDOMINANT BREAST CANCER, AND DERIVE THE GREATEST SURVIVAL BENEFIT FROM EACH 10 % INCREASE IN TIL. THE MAJORITY OF…	10.1186/s40425-016-0165-6	REVIEW	KOMEN LEADERSHIP AWARD; DOD [W81XWH-11-1-0760]; NIH [KL2TR000421]
492	2019	TUMOR-INFILTRATING LYMPHOCYTES AND PROGNOSIS: A POOLED INDIVIDUAL PATIENT ANALYSIS OF EARLY-STAGE TRIPLE-NEGATIVE BREAST CANCERS	LOI S;DRUBAY D;ADAMS S;PRUNERI G;FRANCIS PA;LACROIX-TRIKI M;JOENSUU H;DIECI MV;BADVE S;DEMARIA S;GRAY R;MUNZONE E;LEMONNIER J;SOTIRIOU C;PICCART MJ;KELLOKUMPU-LEHTINEN PL;VINGIANI A;GRAY K;ANDRE F;DENKERT C;SALGADO R;MICHIELS S	JOURNAL OF CLINICAL ONCOLOGY	UNIVERSITY OF MELBOURNE;PETER MACCALLUM CANCER CENTER;UNIVERSITE PARIS CITE;UNIVERSITE PARIS SACLAY;UNICANCER;GUSTAVE ROUSSY;INSTITUT NATIONAL DE LA SANTE ET DE LA RECHERCHE MEDICALE (INSERM);UNIVERSITE PARIS SACLAY;UNIVERSITE PARIS CITE;NEW YORK UNIVERSITY;UNIVERSITY OF MILAN;FONDAZIONE IRCCS ISTITUTO NAZIONALE TUMORI MILAN;UNICANCER;UNIVERSITY OF HELSINKI;HELSINKI UNIVERSITY CENTRAL HOSPITAL;UN…	PURPOSETHE AIM OF THE CURRENT STUDY WAS TO CONDUCT A POOLED ANALYSIS OF STUDIES THAT HAVE INVESTIGATED THE PROGNOSTIC VALUE OF TUMOR-INFILTRATING LYMPHOCYTES (TILS) IN EARLY-STAGE TRIPLE NEGATIVE BREAST CANCER (TNBC).METHODSPARTICIPATING STUDIES HAD EVALUATED THE PERCENTAGE INFILTRATION OF STROMALLY LOCATED TILS (STILS) THAT WERE QUANTIFIED IN THE SAME MANNER IN PATIENT DIAGNOSTIC SAMPLES OF EARL…	10.1200/JCO.18.01010	ARTICLE	LIGUE NATIONALE CONTRE LE CANCER; INTERNATIONAL BREAST CANCER STUDY GROUP; US NATIONAL INSTITUTES OF HEALTH [CA75362]; ANR; CGI (RHU MYPROBE); CGI [ANR-17-RHUS-0008]; CANCER COUNCIL VICTORIA JOHN COLEBATCH FELLOWSHIP; BREAST CANCER RESEARCH FOUNDATION, NY; NATIONAL BREAST CANCER FOUNDATION OF AUSTRALIA; AGENCE NATIONALE DE LA RECHERCHE (ANR) [ANR-17-RHUS-0008] FUNDING SOURCE: AGENCE NATIONALE DE …
469	2015	ASSOCIATION OF POLYMERASE E-MUTATED AND MICROSATELLITE-INSTABLE ENDOMETRIAL CANCERS WITH NEOANTIGEN LOAD, NUMBER OF TUMOR-INFILTRATING LYMPHOCYTES, AND EXPRESSION OF PD-1 AND PD-L1	HOWITT BE;SHUKLA SA;SHOLL LM;RITTERHOUSE LL;WATKINS JC;RODIG S;STOVER E;STRICKLAND KC;D'ANDREA AD;WU CJ;MATULONIS UA;KONSTANTINOPOULOS PA	JAMA ONCOLOGY	HARVARD UNIVERSITY;BRIGHAM AND WOMEN'S HOSPITAL;HARVARD MEDICAL SCHOOL;HARVARD UNIVERSITY;MASSACHUSETTS INSTITUTE OF TECHNOLOGY (MIT);BROAD INSTITUTE;HARVARD UNIVERSITY;HARVARD MEDICAL SCHOOL;DANA-FARBER CANCER INSTITUTE;HARVARD UNIVERSITY;HARVARD MEDICAL SCHOOL;DANA-FARBER CANCER INSTITUTE;HARVARD UNIVERSITY;HARVARD MEDICAL SCHOOL;DANA-FARBER CANCER INSTITUTE	IMPORTANCE IMMUNE CHECKPOINT INHIBITOR THERAPY HAS SHOWN BENEFIT IN VARIOUS CANCERS, BUT THEIR POTENTIAL IN ENDOMETRIAL CANCER (EC) IS UNKNOWN. OBSERVATIONS PREDICTION OF NEOANTIGEN LOAD WAS PERFORMED USING SEQUENCING DATA FROM THE CANCER GENOME ATLAS DATA SET. EVALUATION OF TUMOR-INFILTRATING LYMPHOCYTES (TILS) AND PD-1 AND PD-L1 EXPRESSION WAS PERFORMED IN 63 PATIENTS WITH EC REFERRED TO OUR IN…	10.1001/jamaoncol.2015.2151	ARTICLE	BLAVATNIK FAMILY FOUNDATION; NATIONAL INSTITUTES OF HEALTH/NATIONAL CANCER INSTITUTE [1R01CA155010-04]; SUSAN SMITH CENTER FOR WOMEN'S CANCERS; DEPARTMENT OF DEFENSE OVARIAN CANCER ACADEMY AWARD [W81XWH-10-1-0585]; CENTER FOR IMMUNO-ONCOLOGY AT THE DANA-FARBER CANCER INSTITUTE
461	1996	A MUTATED BETA-CATENIN GENE ENCODES A MELANOMA-SPECIFIC ANTIGEN RECOGNIZED BY TUMOR INFILTRATING LYMPHOCYTES	ROBBINS PF;ELGAMIL M;LI YF;KAWAKAMI Y;LOFTUS D;APPELLA E;ROSENBERG SA	JOURNAL OF EXPERIMENTAL MEDICINE	NATIONAL INSTITUTES OF HEALTH (NIH) - USA;NIH NATIONAL CANCER INSTITUTE (NCI)	A NUMBER OF ANTIGENS RECOGNIZED BY TUMOR-REACTIVE T CELLS HAVE RECENTLY BEEN IDENTIFIED. THE ANTIGENS IDENTIFIED IN MOUSE MODEL SYSTEMS APPEAR, WITH ONE EXCEPTION, TO REPRESENT THE PRODUCTS OF MUTATED GENES. IN CONTRAST, MOST OF THE ANTIGENS RECOGNIZED BY HUMAN TUMOR-REACTIVE T CELLS REPORTED TO DATE APPEAR TO REPRESENT THE PRODUCTS OF NON-MUTATED GENES. HERE WE REPORT THE ISOLATION OF A CDNA CLO…	10.1084/jem.183.3.1185	ARTICLE
454	2016	TRANSCRIPTIONAL LANDSCAPE OF HUMAN TISSUE LYMPHOCYTES UNVEILS UNIQUENESS OF TUMOR-INFILTRATING T REGULATORY CELLS	DE SIMONE M;ARRIGONI A;ROSSETTI G;GRUARIN P;RANZANI V;POLITANO C;BONNAL RJP;PROVASI E;SARNICOLA ML;PANZERI I;MORO M;CROSTI M;MAZZARA S;VAIRA V;BOSARI S;PALLESCHI A;SANTAMBROGIO L;BOVO G;ZUCCHINI N;TOTIS M;GIANOTTI L;CESANA G;PEREGO RA;MARONI N;CERETTI AP;OPOCHER E;DE FRANCESCO R;GEGINAT J;STUNNENBERG HG;ABRIGNANI S;PAGANI M	IMMUNITY	IRCCS CA GRANDA OSPEDALE MAGGIORE POLICLINICO;IRCCS CA GRANDA OSPEDALE MAGGIORE POLICLINICO;UNIVERSITY OF MILAN;SAN GERARDO HOSPITAL;SAN GERARDO HOSPITAL;UNIVERSITY OF MILANO-BICOCCA;SAN PAOLO-POLO UNIVERSITARIA HOSPITAL;UNIVERSITY OF MILAN;RADBOUD UNIVERSITY NIJMEGEN;UNIVERSITY OF MILAN;UNIVERSITY OF MILAN	TUMOR-INFILTRATING REGULATORY T LYMPHOCYTES (TREG) CAN SUPPRESS EFFECTOR T CELLS SPECIFIC FOR TUMOR ANTIGENS. DEEPERMOLECULAR DEFINITIONS OF TUMOR-INFILTRATING-LYMPHOCYTES COULD THUS OFFER THERAPEUTIC OPPORTUNITIES. TRANSCRIPTOMES OF T HELPER 1 (TH1), TH17, AND TREG CELLS INFILTRATING COLORECTAL OR NON-SMALL-CELL LUNG CANCERS WERE COMPARED TO TRANSCRIPTOMES OF THE SAME SUBSETS FROM NORMAL TISSUES…	10.1016/j.immuni.2016.10.021	ARTICLE	ITALIAN MINISTER OF HEALTH [GR2011-02351626]; AIRC [IG2015-ID17448, IG2013-ID14596]; ITALIAN MINISTER OF UNIVERSITY AND RESEARCH GRANT [CTN01_00177_817708]; ERC ADVANCED GRANT [269022]; FLAGSHIP CNR-MIUR GRANT "EPIGEN," CARIPLO [2013-0955]; ERC CONSOLIDATOR GRANT [617978]; FONDAZIONE ROMEO ED ENRICA INVERNIZZI; RESEARCH GRANT "DNA ON DISK" [CTN01_00177_817708]; EUROPEAN RESEARCH COUNCIL (ERC) [26…
448	2015	TUMOR-INFILTRATING LYMPHOCYTES AND ASSOCIATIONS WITH PATHOLOGICAL COMPLETE RESPONSE AND EVENT-FREE SURVIVAL IN HER2-POSITIVE EARLY-STAGE BREAST CANCER TREATED WITH LAPATINIB AND TRASTUZUMAB A SECONDARY ANALYSIS OF THE NEOALTTO TRIAL	SALGADO R;DENKERT C;CAMPBELL C;SAVAS P;NUCIFORO P;AURA C;DE AZAMBUJA E;EIDTMANN H;ELLIS CE;BASELGA J;PICCART-GEBHART MJ;MICHIELS S;BRADBURY I;SOTIRIOU C;LOI S	JAMA ONCOLOGY	UNIVERSITE LIBRE DE BRUXELLES;INSTITUT JULES BORDET;FREE UNIVERSITY OF BERLIN;HUMBOLDT UNIVERSITY OF BERLIN;CHARITE UNIVERSITATSMEDIZIN BERLIN;HELMHOLTZ ASSOCIATION;GERMAN CANCER RESEARCH CENTER (DKFZ);UNIVERSITY OF MELBOURNE;PETER MACCALLUM CANCER CENTER;INSTITUT JULES BORDET;UNIVERSITY OF KIEL;SCHLESWIG HOLSTEIN UNIVERSITY HOSPITAL;GLAXOSMITHKLINE;MEMORIAL SLOAN KETTERING CANCER CENTER;INSTITUT…	IMPORTANCE THE PRESENCE OF TUMOR-INFILTRATING LYMPHOCYTES (TILS) IS ASSOCIATED WITH IMPROVED OUTCOMES IN HUMAN EPIDERMAL GROWTH FACTOR RECEPTOR 2 (HER2)-POSITIVE EARLY BREAST CANCER TREATED WITH ADJUVANT TRASTUZUMAB AND CHEMOTHERAPY. THE PROGNOSTIC ASSOCIATIONS IN THE NEOADJUVANT SETTING OF OTHER ANTI-HER2 AGENTS AND COMBINATIONS ARE UNKNOWN. OBJECTIVE TO DETERMINE ASSOCIATIONS BETWEEN PRESENCE O…	10.1001/jamaoncol.2015.0830	ARTICLE	CANCER COUNCIL VICTORIA; NATIONAL HEALTH AND MEDICAL RESEARCH COUNCIL OF AUSTRALIA (NHMRC); GLAXOSMITHKLINE
445	2016	ASSOCIATION AND PROGNOSTIC SIGNIFICANCE OF BRCA1/2-MUTATION STATUS WITH NEOANTIGEN LOAD, NUMBER OF TUMOR-INFILTRATING LYMPHOCYTES AND EXPRESSION OF PD-1/PD-L1 IN HIGH GRADE SEROUS OVARIAN CANCER	STRICKLAND KC;HOWITT BE;SHUKLA SA;RODIG S;RITTERHOUSE LL;LIU JF;GARBER JE;CHOWDHURY D;WU CJ;D'ANDREA AD;MATULONIS UA;KONSTANTINOPOULOS PA	ONCOTARGET	HARVARD UNIVERSITY;HARVARD MEDICAL SCHOOL;BRIGHAM AND WOMEN'S HOSPITAL;HARVARD UNIVERSITY;MASSACHUSETTS INSTITUTE OF TECHNOLOGY (MIT);BROAD INSTITUTE;HARVARD UNIVERSITY;DANA-FARBER CANCER INSTITUTE;HARVARD MEDICAL SCHOOL;HARVARD UNIVERSITY;HARVARD MEDICAL SCHOOL;DANA-FARBER CANCER INSTITUTE;HARVARD UNIVERSITY;DANA-FARBER CANCER INSTITUTE;HARVARD MEDICAL SCHOOL	IMMUNE CHECKPOINT INHIBITORS (E.G., ANTI-PD-1 AND ANTI-PD-L1 ANTIBODIES) HAVE DEMONSTRATED REMARKABLE EFFICACY AGAINST HYPERMUTATED CANCERS SUCH AS MELANOMAS AND LUNG CARCINOMAS. ONE EXPLANATION FOR THIS EFFECT IS THAT HYPERMUTATED LESIONS HARBOR MORE TUMOR-SPECIFIC NEOANTIGENS THAT STIMULATE RECRUITMENT OF AN INCREASED NUMBER OF TUMOR-INFILTRATING LYMPHOCYTES (TILS), WHICH IS COUNTERBALANCED BY …	10.18632/oncotarget.7277	ARTICLE	BLAVATNIK FAMILY FOUNDATION; NIH/NCI [1R01CA155010-04]; SCHOLAR OF THE LEUKEMIA AND LYMPHOMA SOCIETY; DOD OVARIAN CANCER ACADEMY AWARD [W81XWH-10-1-0585]; SUSAN SMITH CENTER FOR WOMEN'S CANCERS; STAND UP TO CANCER-OVARIAN CANCER RESEARCH FUND-OVARIAN CANCER NATIONAL ALLIANCE-NATIONAL OVARIAN CANCER COALITION DREAM TEAM TRANSLATIONAL RESEARCH GRANT [SU2C-AACR-DT16-15]; BRISTOL-MYERS SQUIBB; ROCHE-…
438	2012	MODULATION OF MICROENVIRONMENT ACIDITY REVERSES ANERGY IN HUMAN AND MURINE TUMOR-INFILTRATING T LYMPHOCYTES	CALCINOTTO A;FILIPAZZI P;GRIONI M;IERO M;DE MILITO A;RICUPITO A;COVA A;CANESE R;JACHETTI E;ROSSETTI M;HUBER V;PARMIANI G;GENEROSO L;SANTINAMI M;BORGHI M;FAIS S;BELLONE M;RIVOLTINI L	CANCER RESEARCH	FONDAZIONE IRCCS ISTITUTO NAZIONALE TUMORI MILAN;VITA-SALUTE SAN RAFFAELE UNIVERSITY;VITA-SALUTE SAN RAFFAELE UNIVERSITY;VITA-SALUTE SAN RAFFAELE UNIVERSITY;IRCCS OSPEDALE SAN RAFFAELE;VITA-SALUTE SAN RAFFAELE UNIVERSITY;FONDAZIONE IRCCS ISTITUTO NAZIONALE TUMORI MILAN;ISTITUTO SUPERIORE DI SANITA (ISS);KAROLINSKA INSTITUTET	STIMULATING THE EFFECTOR FUNCTIONS OF TUMOR-INFILTRATING T LYMPHOCYTES (TIL) IN PRIMARY AND METASTATIC TUMORS COULD IMPROVE ACTIVE AND ADOPTIVE T-CELL THERAPIES FOR CANCER. ABNORMAL GLYCOLYSIS, HIGH LACTIC ACID PRODUCTION, PROTON ACCUMULATION, AND A REVERSED INTRA-EXTRACELLULAR PH GRADIENT ARE THOUGHT TO HELP RENDER TUMOR MICROENVIRONMENTS HOSTILE TO ROVING IMMUNE CELLS. HOWEVER, THERE IS LITTLE …	10.1158/0008-5472.CAN-11-1272	ARTICLE	ITALIAN ASSOCIATION FOR CANCER RESEARCH (AIRC, MILAN) [5940]; MINISTRY OF HEALTH (ROME, ITALY); MINISTRY OF UNIVERSITY AND RESEARCH (ROME, ITALY); EUROPEAN COMMUNITY
430	1991	INTERFERON-GAMMA AND TUMOR-NECROSIS-FACTOR HAVE A ROLE IN TUMOR REGRESSIONS MEDIATED BY MURINE CD8+ TUMOR-INFILTRATING LYMPHOCYTES	BARTH RJ;MULE JJ;SPIESS PJ;ROSENBERG SA	JOURNAL OF EXPERIMENTAL MEDICINE	NATIONAL INSTITUTES OF HEALTH (NIH) - USA;NIH NATIONAL CANCER INSTITUTE (NCI)	WE HAVE INVESTIGATED THE MECHANISMS WHEREBY ADOPTIVELY TRANSFERRED MURINE CD8+ LYMPHOCYTES MEDIATE TUMOR REGRESSIONS. NONCYTOLYTIC, CD8+ TUMOR-INFILTRATING LYMPHOCYTES (TIL) ERADICATED ESTABLISHED LUNG TUMORS IN IRRADIATED MICE. MANY CYTOLYTIC AND NONCYTOLYTIC CD8+ TIL CULTURES SPECIFICALLY SECRETED INTERFERON-GAMMA (IFN-GAMMA) AND TUMOR NECROSIS FACTOR WHEN STIMULATED WITH TUMOR CELLS IN VITRO. …	10.1084/jem.173.3.647	ARTICLE
428	2015	CD8<SUP>+</SUP> CD103<SUP>+</SUP> TUMOR-INFILTRATING LYMPHOCYTES ARE TUMOR-SPECIFIC TISSUE-RESIDENT MEMORY T CELLS AND A PROGNOSTIC FACTOR FOR SURVIVAL IN LUNG CANCER PATIENTS	DJENIDI F;ADAM J;GOUBAR A;DURGEAU A;MEURICE G;DE MONTPRÉVILLE V;VALIDIRE P;BESSE B;MAMI-CHOUAIB F	JOURNAL OF IMMUNOLOGY	INSTITUT NATIONAL DE LA SANTE ET DE LA RECHERCHE MEDICALE (INSERM);UNICANCER;GUSTAVE ROUSSY;UNIVERSITE PARIS SACLAY;UNIVERSITE PARIS SACLAY;INSTITUT NATIONAL DE LA SANTE ET DE LA RECHERCHE MEDICALE (INSERM);UNICANCER;GUSTAVE ROUSSY;UNICANCER;GUSTAVE ROUSSY;HOPITAL MARIE LANNELONGUE;UNIVERSITE PARIS CITE;INSTITUTE MUTUALISTE MONTSOURIS;UNICANCER;GUSTAVE ROUSSY	WE HAD PREVIOUSLY DEMONSTRATED THE ROLE OF CD103 INTEGRIN ON LUNG TUMOR-INFILTRATING LYMPHOCYTE (TIL) CLONES IN PROMOTING SPECIFIC TCR-MEDIATED EPITHELIAL TUMOR CELL CYTOTOXICITY. HOWEVER, THE CONTRIBUTION OF CD103 ON INTRATUMORAL T CELL DISTRIBUTION AND FUNCTIONS AND THE PROGNOSIS SIGNIFICANCE OF TIL SUBPOPULATIONS IN NON-SMALL CELL LUNG CARCINOMA (NSCLC) HAVE THUS FAR NOT BEEN SYSTEMATICALLY AD…	10.4049/jimmunol.1402711	ARTICLE	INSERM; ASSOCIATION POUR LA RECHERCHE SUR LE CANCER; INSTITUT NATIONAL DU CANCER; LIGUE CONTRE LE CANCER; SITE DE RECHERCHE INTEGREE SUR LE CANCER SOCRATE [6043]; CANCEROPOLE ILE DE FRANCE; UNIVERSITE PARIS-SUD; INSTITUT THE MATIQUE MULTI-ORGANISMES CANCER
424	1988	IMMUNOTHERAPY OF PATIENTS WITH ADVANCED CANCER USING TUMOR-INFILTRATING LYMPHOCYTES AND RECOMBINANT INTERLEUKIN-2 - A PILOT-STUDY	TOPALIAN SL;SOLOMON D;AVIS FP;CHANG AE;FREERKSEN DL;LINEHAN WM;LOTZE MT;ROBERTSON CN;SEIPP CA;SIMON P;SIMPSON CG;ROSENBERG SA	JOURNAL OF CLINICAL ONCOLOGY	PATHOL LAB;GLENOLDEN LAB	CLINICAL INVESTIGATIONS USING THE ADOPTIVE TRANSFER OF LYMPHOKINE-ACTIVATED KILLER (LAK) CELLS AND RECOMBINANT INTERLEUKIN-2 (RIL-2) TO TREAT PATIENTS WITH ADVANCED CANCER HAVE YIELDED ENCOURAGING RESULTS. WE HAVE THUS SOUGHT WAYS TO ENHANCE THE EFFECTIVENESS OF ADOPTIVE IMMUNOTHERAPY WHILE MINIMIZING ITS TOXIC SIDE EFFECTS. MURINE EXPERIMENTS HAVE IDENTIFIED TUMOR-INFILTRATING LYMPHOCYTES (TIL) …	10.1200/JCO.1988.6.5.839	ARTICLE
424	2004	CD8<SUP>+</SUP> TUMOR-INFILTRATING LYMPHOCYTES TOGETHER WITH CD4<SUP>+</SUP> TUMOR-INFILTRATING LYMPHOCYTES AND DENDRITIC CELLS IMPROVE THE PROGNOSIS OF PATIENTS WITH PANCREATIC ADENOCARCINOMA	FUKUNAGA A;MIYAMOTO M;CHO Y;MURAKAMI S;KAWARADA Y;OSHIKIRI T;KATO K;KUROKAWA T;SUZUOKI M;NAKAKUBO Y;HIRAOKA K;ITOH T;MORIKAWA T;OKUSHIBA S;KONDO S;KATOH H	PANCREAS	HOKKAIDO UNIVERSITY;HOKKAIDO UNIVERSITY	OBJECTIVE: RECENT STUDIES HAVE DEMONSTRATED THE IMPORTANCE OF TUMOR IMMUNITY FOR A CANCER PATIENT'S PROGNOSIS. IN SOME TYPES OF CANCER, IT HAS BEEN SHOWN THROUGH IMMUNOHISTOCHEMICAL ANALYSIS THAT THE EXISTENCE OF CD8(+) TUMOR-INFILTRATING LYMPHOCYTES (TILS) IS A CRUCIAL FACTOR IN DETERMINING PROGNOSIS. IN AN EXPERIMENTAL MODEL, CD4(+) LYMPHOCYTES TOGETHER WITH CD8(+) LYMPHOCYTES CONTRIBUTED SIGNI…	10.1097/00006676-200401000-00023	ARTICLE
422	2015	PROGRAMMED DEATH LIGAND 1 EXPRESSION AND TUMOR-INFILTRATING LYMPHOCYTES IN GLIOBLASTOMA	BERGHOFF AS;KIESEL B;WIDHALM G;RAJKY O;RICKEN G;WÖHRER A;DIECKMANN K;FILIPITS M;BRANDSTETTER A;WELLER M;KURSCHEID S;HEGI ME;ZIELINSKI CC;MAROSI C;HAINFELLNER JA;PREUSSER M;WICK W	NEURO-ONCOLOGY	MEDICAL UNIVERSITY OF VIENNA;MEDICAL UNIVERSITY OF VIENNA;MEDICAL UNIVERSITY OF VIENNA;MEDICAL UNIVERSITY OF VIENNA;MEDICAL UNIVERSITY OF VIENNA;UNIVERSITY OF ZURICH;UNIVERSITY ZURICH HOSPITAL;UNIVERSITY OF LAUSANNE;CENTRE HOSPITALIER UNIVERSITAIRE VAUDOIS (CHUV);RUPRECHT KARLS UNIVERSITY HEIDELBERG;HELMHOLTZ ASSOCIATION;GERMAN CANCER RESEARCH CENTER (DKFZ);RUPRECHT KARLS UNIVERSITY HEIDELBERG;HE…	BACKGROUND. IMMUNE CHECKPOINT INHIBITORS TARGETING PROGRAMMED CELL DEATH 1 (PD1) OR ITS LIGAND (PD-L1) SHOWED ACTIVITY IN SEVERAL CANCER TYPES. METHODS. WE PERFORMED IMMUNOHISTOCHEMISTRY FOR CD3, CD8, CD20, HLA-DR, PHOSPHATASE AND TENSIN HOMOLOG (PTEN), PD-1, AND PD-L1 AND PYROSEQUENCING FOR ASSESSMENT OF THE O6-METHYLGUANINE-METHYLTRANSFERASE (MGMT) PROMOTER METHYLATION STATUS IN 135 GLIOBLASTOM…	10.1093/neuonc/nou307	ARTICLE	MEDICAL SCIENTIFIC FUND OF THE MAYOR OF THE CITY OF VIENNA [13082]; AUSTRIAN SCIENCE FUND [KLI 394]; AUSTRIAN SCIENCE FUND (FWF) [KLI394] FUNDING SOURCE: AUSTRIAN SCIENCE FUND (FWF)
421	2003	INCREASED POPULATIONS OF REGULATORY T CELLS IN PERIPHERAL BLOOD AND TUMOR-INFILTRATING LYMPHOCYTES IN PATIENTS WITH GASTRIC AND ESOPHAGEAL CANCERS	ICHIHARA F;KONO K;TAKAHASHI A;KAWAIDA H;SUGAI H;FUJII H	CLINICAL CANCER RESEARCH	UNIVERSITY OF YAMANASHI	PURPOSE: IT IS WELL KNOWN THAT TUMOR-INFILTRATING LYMPHOCYTES (TILS) AND, TO A LESSER EXTENT, PERIPHERAL BLOOD LYMPHOCYTES FROM PATIENTS WITH ADVANCED-STAGE CANCER HAVE A POOR IMMUNE RESPONSE. REGULATORY T CELLS (T-REGS), CHARACTERIZED BY COEXPRESSION OF CD4 AND CD25 MARKERS, CAN INHIBIT THE IMMUNE RESPONSE MEDIATED BY CD4+/CD25- AND CD8+ T CELLS. IN THE PRESENT STUDY, WE EVALUATED THE PREVALENCE…		ARTICLE
409	2007	CD8 TUMOR-INFILTRATING LYMPHOCYTES ARE PREDICTIVE OF SURVIVAL IN MUSCLE-INVASIVE UROTHELIAL CARCINOMA	SHARMA P;SHEN Y;WEN SJ;YAMADA S;JUNGBLUTH AA;GNJATIC S;BAJORIN DF;REUTER VE;HERR H;OLD LJ;SATO E	PROCEEDINGS OF THE NATIONAL ACADEMY OF SCIENCES OF THE UNITED STATES OF AMERICA	UNIVERSITY OF TEXAS SYSTEM;UTMD ANDERSON CANCER CENTER;UNIVERSITY OF TEXAS SYSTEM;UTMD ANDERSON CANCER CENTER;UNIVERSITY OF TEXAS SYSTEM;UTMD ANDERSON CANCER CENTER;TOKYO MEDICAL UNIVERSITY;MEMORIAL SLOAN KETTERING CANCER CENTER;MEMORIAL SLOAN KETTERING CANCER CENTER;MEMORIAL SLOAN KETTERING CANCER CENTER	TUMOR-INFILTRATING CYTOTOXIC T LYMPHOCYTES (TILS), INCLUDING CD8 TILS, HAVE BEEN ASSOCIATED WITH FAVORABLE CLINICAL OUTCOMES IN MULTIPLE TUMOR TYPES. TUMOR-INFILTRATING CD8 T CELLS AND MAJOR HISTOCOMPATIBILITY COMPLEX (MHC) CLASS I EXPRESSION IN UROTHELIAL CARCINOMA (UC) HAVE NOT BEEN PREVIOUSLY REPORTED. MOST IMMUNE RESPONSES ARE MEDIATED BY LOCAL CYTOTOXIC LYMPHOCYTES (CD8 T CELLS), WHICH CAN E…	10.1073/pnas.0611618104	ARTICLE
404	2001	TUMOR-INFILTRATING LYMPHOCYTES ARE A MARKER FOR MICROSATELLITE INSTABILITY IN COLORECTAL CARCINOMA	SMYRK TC;WATSON P;KAUL K;LYNCH HT	CANCER	CREIGHTON UNIVERSITY;NORTHSHORE UNIVERSITY HEALTH SYSTEM;MAYO CLINIC	BACKGROUND. CELLS WITH DEFICIENT DNA MISMATCH REPAIR DEVELOP MICROSATELLITE INSTABILITY. EXTENSIVE MICROSATELLITE INSTABILITY (MSI-HIGH) IS CHARACTERISTIC OF COLORECTAL CARCINOMAS IN HEREDITARY NONPOLYPOSIS COLORECTAL CARCINOMA (HNPCC) AND IN 10-% 15% OF SPORADIC COLORECTAL CARCINOMAS. MICROSATELLITE INSTABILITY-HIGH COLORECTAL CARCINOMAS DIFFER FROM OTHERS IN IMPORTANT CLINICAL AND PATHOLOGIC FE…	10.1002/1097-0142(20010615)91:12<2417::AID-CNCR1276>3.3.CO;2-L	ARTICLE	NCI NIH HHS [1U01 CA86389-01] FUNDING SOURCE: MEDLINE
402	2021	TUMOR-INFILTRATING LYMPHOCYTES IN THE IMMUNOTHERAPY ERA	PAIJENS ST;VLEDDER A;DE BRUYN M;NIJMAN HW	CELLULAR & MOLECULAR IMMUNOLOGY	UNIVERSITY OF GRONINGEN	THE CLINICAL SUCCESS OF CANCER IMMUNE CHECKPOINT BLOCKADE (ICB) HAS REFOCUSED ATTENTION ON TUMOR-INFILTRATING LYMPHOCYTES (TILS) ACROSS CANCER TYPES. THE OUTCOME OF IMMUNE CHECKPOINT INHIBITOR THERAPY IN CANCER PATIENTS HAS BEEN LINKED TO THE QUALITY AND MAGNITUDE OF T CELL, NK CELL, AND MORE RECENTLY, B CELL RESPONSES WITHIN THE TUMOR MICROENVIRONMENT. STATE-OF-THE-ART SINGLE-CELL ANALYSIS OF TI…	10.1038/s41423-020-00565-9	REVIEW
399	2012	CD20<SUP>+</SUP> TUMOR-INFILTRATING LYMPHOCYTES HAVE AN ATYPICAL CD27<SUP>-</SUP> MEMORY PHENOTYPE AND TOGETHER WITH CD8<SUP>+</SUP> T CELLS PROMOTE FAVORABLE PROGNOSIS IN OVARIAN CANCER	NIELSEN JS;SAHOTA RA;MILNE K;KOST SE;NESSLINGER NJ;WATSON PH;NELSON BH	CLINICAL CANCER RESEARCH	BRITISH COLUMBIA CANCER AGENCY;UNIVERSITY OF VICTORIA;UNIVERSITY OF BRITISH COLUMBIA;UNIVERSITY OF BRITISH COLUMBIA	PURPOSE: TUMOR-INFILTRATING LYMPHOCYTES (TIL), IN PARTICULAR CD8(+) T CELLS AND CD20(+) B CELLS, ARE STRONGLY ASSOCIATED WITH SURVIVAL IN OVARIAN CANCER AND OTHER CARCINOMAS. ALTHOUGH CD8(+) TIL CAN MEDIATE DIRECT CYTOLYTIC ACTIVITY AGAINST TUMORS, THE ROLE OF CD20(+) TIL IS POORLY UNDERSTOOD. HERE, WE INVESTIGATE THE POSSIBLE CONTRIBUTIONS OF CD20(+) TIL TO HUMORAL AND CELLULAR TUMOR IMMUNITY. E…	10.1158/1078-0432.CCR-12-0234	ARTICLE	BC CANCER AGENCY TUMOUR TISSUE REPOSITORY, VICTORIA, BC; U.S. DEPARTMENT OF DEFENSE GRANT [00486221]; BC CANCER FOUNDATION; CANADIAN INSTITUTES OF HEALTH RESEARCH
396	2016	RAS/MAPK ACTIVATION IS ASSOCIATED WITH REDUCED TUMOR-INFILTRATING LYMPHOCYTES IN TRIPLE-NEGATIVE BREAST CANCER: THERAPEUTIC COOPERATION BETWEEN MEK AND PD-1/PD-L1 IMMUNE CHECKPOINT INHIBITORS	LOI S;DUSHYANTHEN S;BEAVIS PA;SALGADO R;DENKERT C;SAVAS P;COMBS S;RIMM DL;GILTNANE JM;ESTRADA MV;SÁNCHEZ V;SANDERS ME;COOK RS;PILKINTON MA;MALLAL SA;WANG K;MILLER VA;STEPHENS PJ;YELENSKY R;DOIMI FD;GÓMEZ H;RYZHOV SV;DARCY PK;ARTEAGA CL;BALKO JM	CLINICAL CANCER RESEARCH	PETER MACCALLUM CANCER CENTER;UNIVERSITY OF MELBOURNE;PETER MACCALLUM CANCER CENTER;INSTITUT JULES BORDET;FREE UNIVERSITY OF BERLIN;HUMBOLDT UNIVERSITY OF BERLIN;CHARITE UNIVERSITATSMEDIZIN BERLIN;HELMHOLTZ ASSOCIATION;GERMAN CANCER RESEARCH CENTER (DKFZ);YALE UNIVERSITY;YALE UNIVERSITY;VANDERBILT UNIVERSITY;VANDERBILT UNIVERSITY;VANDERBILT UNIVERSITY;VANDERBILT UNIVERSITY;FOUNDATION MEDICINE;MAI…	PURPOSE: TUMOR-INFILTRATING LYMPHOCYTES (TIL) IN THE RESIDUAL DISEASE (RD) OF TRIPLE-NEGATIVE BREAST CANCERS (TNBC) AFTER NEOADJUVANT CHEMOTHERAPY (NAC) ARE ASSOCIATED WITH IMPROVED SURVIVAL, BUT INSIGHT INTO TUMOR CELL-AUTONOMOUS MOLECULAR PATHWAYS AFFECTING THESE FEATURES ARE LACKING. EXPERIMENTAL DESIGN: WE ANALYZED TILS IN THE RD OF CLINICALLY AND MOLECULARLY CHARACTERIZED TNBCS AFTER NAC AND…	10.1158/1078-0432.CCR-15-1125	ARTICLE	INFLAMMATORY BREAST CANCER (IBC) NETWORK FOUNDATION; SUSAN G. KOMEN FOR THE CURE FOUNDATION [CCR14299052, SAC100013]; NIH/NCI [1K99CA181491]; BREAST CANCER SPECIALIZED PROGRAM OF RESEARCH EXCELLENCE (SPORE) [P50 CA098131]; VANDERBILT-INGRAM CANCER CENTER SUPPORT GRANT [P30 CA68485]; NATIONAL BREAST CANCER FOUNDATION OF AUSTRALIA; CANCER COUNCIL VICTORIA, AUSTRALIA
395	2017	ASSESSING TUMOR-INFILTRATING LYMPHOCYTES IN SOLID TUMORS: A PRACTICAL REVIEW FOR PATHOLOGISTS AND PROPOSAL FOR A STANDARDIZED METHOD FROM THE INTERNATIONAL IMMUNO-ONCOLOGY BIOMARKERS WORKING GROUP: PART 2: TILS IN MELANOMA, GASTROINTESTINAL TRACT CARCINOMAS, NON-SMALL CELL LUNG CARCINOMA AND MESOTHELIOMA, ENDOMETRIAL AND OVARIAN CARCINOMAS, SQUAMOUS CELL CARCINOMA OF THE HEAD AND NECK, GENITOURIN…	HENDRY S;SALGADO R;GEVAERT T;RUSSELL PA;JOHN T;THAPA B;CHRISTIE M;VAN DE VIJVER K;ESTRADA MV;GONZALEZ-ERICSSON PI;SANDERS M;SOLOMON B;SOLINAS C;VAN DEN EYNDEN GGGM;ALLORY Y;PREUSSER M;HAINFELLNER J;PRUNERI G;VINGIANI A;DEMARIA S;SYMMANS F;NUCIFORO P;COMERMA L;THOMPSON EA;LAKHANI S;KIM SR;SCHNITT S;COLPAERT C;SOTIRIOU C;SCHERER SJ;IGNATIADIS M;BADVE S;PIERCE RH;VIALE G;SIRTAINE N;PENAULT-LLORCA F;…	ADVANCES IN ANATOMIC PATHOLOGY	PETER MACCALLUM CANCER CENTER;PETER MACCALLUM CANCER CENTER;PETER MACCALLUM CANCER CENTER;UNIVERSITY OF MELBOURNE;UNIVERSITY OF MELBOURNE;UNIVERSITY OF MELBOURNE;MELBOURNE HEALTH;ROYAL MELBOURNE HOSPITAL;ST VINCENT'S HEALTH;ST VINCENT'S HOSPITAL MELBOURNE;AUSTIN RESEARCH INSTITUTE;FLOREY INSTITUTE OF NEUROSCIENCE AND MENTAL HEALTH;LA TROBE UNIVERSITY;OLIVIA NEWTON-JOHN CANCER RESEARCH INSTITUTE;L…	ASSESSMENT OF THE IMMUNE RESPONSE TO TUMORS IS GROWING IN IMPORTANCE AS THE PROGNOSTIC IMPLICATIONS OF THIS RESPONSE ARE INCREASINGLY RECOGNIZED, AND AS IMMUNOTHERAPIES ARE EVALUATED AND IMPLEMENTED IN DIFFERENT TUMOR TYPES. HOWEVER, MANY DIFFERENT APPROACHES CAN BE USED TO ASSESS AND DESCRIBE THE IMMUNE RESPONSE, WHICH LIMITS EFFORTS AT IMPLEMENTATION AS A ROUTINE CLINICAL BIOMARKER. IN PART 1 O…	10.1097/PAP.0000000000000161	REVIEW	BREAST CANCER RESEARCH FOUNDATION (BRCF); ISCIII/FEDER (CIBERONCO) [PI15/00934]; NIH [NCI K23 CA204726]
391	2016	VARIATION IN THE INCIDENCE AND MAGNITUDE OF TUMOR-INFILTRATING LYMPHOCYTES IN BREAST CANCER SUBTYPES A SYSTEMATIC REVIEW	STANTON SE;ADAMS S;DISIS ML	JAMA ONCOLOGY	UNIVERSITY OF WASHINGTON;UNIVERSITY OF WASHINGTON SEATTLE;NEW YORK UNIVERSITY	IMPORTANCE THE PRESENCE OF TUMOR-INFILTRATING LYMPHOCYTES (TILS) IS A FAVORABLE PROGNOSTIC FACTOR IN BREAST CANCER, AND TILS MAY SYNERGIZE WITH CHEMOTHERAPY AND IMMUNE CHECKPOINT INHIBITOR THERAPY FOR IMPROVED CLINICAL RESPONSE. A MORE DETAILED UNDERSTANDING OF THE VARIATION IN LYMPHOCYTIC INFILTRATION IN BREAST CANCER MAY AID IN IDENTIFYING SUBTYPES MORE AMENABLE TO IMMUNOMODULATION. OBJECTIVE T…	10.1001/jamaoncol.2016.1061	REVIEW	ATHENA DISTINGUISHED PROFESSOR OF BREAST CANCER RESEARCH; KOMEN LEADERSHIP AWARD [U01CA141539]; DOD [W81XWH-11-1-0760]; NIH [KL2TR000421]; [R01CA161891]
383	1988	AUTOLOGOUS TUMOR-SPECIFIC CYTO-TOXIC LYMPHOCYTES-T IN THE INFILTRATE OF HUMAN METASTATIC MELANOMAS - ACTIVATION BY INTERLEUKIN-2 AND AUTOLOGOUS TUMOR-CELLS, AND INVOLVEMENT OF THE T-CELL RECEPTOR	ITOH K;PLATSOUCAS CD;BALCH CM	JOURNAL OF EXPERIMENTAL MEDICINE	UNIVERSITY OF TEXAS SYSTEM;UTMD ANDERSON CANCER CENTER	TIL FROM METASTATIC MELANOMA PROLIFERATED BY > 1,000-FOLD (840-3,675, MEAN 1,543) AFTER 6 WK IN CULTURE OF MIXTURES OF TIL AND TUMOR CELLS WITH RIL-2 ALONE. CYTOLYSIS WAS RESTRICTED TO AUTOLOGOUS TUMOR CELLS. CD8+ T CELLS WERE THE PREDOMINANT POPULATION OF TIL BEFORE AND AFTER EXPANSION, AND WERE PRIMARILY RESPONSIBLE FOR AUTOLOGOUS TUMOR-SPECIFIC CTL ACTIVITY. NO OTHER RIL-2-ACTIVATED LYMPHOCYTE…	10.1084/jem.168.4.1419	ARTICLE
382	1987	EXPANSION OF HUMAN-TUMOR INFILTRATING LYMPHOCYTES FOR USE IN IMMUNOTHERAPY TRIALS	TOPALIAN SL;MUUL LM;SOLOMON D;ROSENBERG SA	JOURNAL OF IMMUNOLOGICAL METHODS	NATIONAL INSTITUTES OF HEALTH (NIH) - USA;NIH NATIONAL CANCER INSTITUTE (NCI)	THE POTENTIAL UTILITY OF TUMOR-INFILTRATING LYMPHOCYTES (TIL) IN THE ADOPTIVE IMMUNOTHERAPY OF HUMAN TUMORS HAS BEEN SUGGESTED BY MURINE EXPERIMENTS SHOWING THESE CELLS TO BE 50-100 TIMES MORE POWERFUL THAN LAK CELLS IN TREATING ADVANCED METASTATIC DISEASE. A METHOD FOR THE LARGE-SCALE EXPANSION OF HUMAN TIL FOR THE USE OF THESE CELLS IN CLINICAL TRIALS IS DESCRIBED IN THIS REPORT. TIL WERE SUCCE…	10.1016/S0022-1759(87)80018-2	ARTICLE
357	2012	THE PROGNOSTIC VALUE OF FOXP3+ TUMOR-INFILTRATING LYMPHOCYTES IN CANCER: A CRITICAL REVIEW OF THE LITERATURE	DELEEUW RJ;KOST SE;KAKAL JA;NELSON BH	CLINICAL CANCER RESEARCH	BRITISH COLUMBIA CANCER AGENCY;UNIVERSITY OF VICTORIA;UNIVERSITY OF BRITISH COLUMBIA	CD8+ TUMOR-INFILTRATING LYMPHOCYTES (TIL) ARE ASSOCIATED WITH SURVIVAL IN A VARIETY OF CANCERS. A SECOND SUBPOPULATION OF TIL, DEFINED BY FORKHEAD BOX PROTEIN P3 (FOXP3) EXPRESSION, HAS BEEN REPORTED TO INHIBIT TUMOR IMMUNITY, RESULTING IN DECREASED PATIENT SURVIVAL. ON THE BASIS OF THIS PREMISE, SEVERAL GROUPS ARE ATTEMPTING TO DEPLETE FOXP3+T CELLS TO ENHANCE TUMOR IMMUNITY. HOWEVER, RECENT STU…	10.1158/1078-0432.CCR-11-3216	REVIEW	BRITISH COLUMBIA CANCER FOUNDATION; CANADIAN INSTITUTES OF HEALTH RESEARCH; NATIONAL SCIENCE AND ENGINEERING RESEARCH COUNCIL OF CANADA
352	2016	THE ROLE OF TUMOR-INFILTRATING LYMPHOCYTES IN DEVELOPMENT, PROGRESSION, AND PROGNOSIS OF NON-SMALL CELL LUNG CANCER	BREMNES RM;BUSUND LT;KILVÆR TL;ANDERSEN S;RICHARDSEN E;PAULSEN EE;HALD S;KHANEHKENARI MR;COOPER WA;KAO SC;DONNEM T	JOURNAL OF THORACIC ONCOLOGY	UIT THE ARCTIC UNIVERSITY OF TROMSO;UIT THE ARCTIC UNIVERSITY OF TROMSO;UNIVERSITY HOSPITAL OF NORTH NORWAY;UIT THE ARCTIC UNIVERSITY OF TROMSO;UIT THE ARCTIC UNIVERSITY OF TROMSO;UNIVERSITY HOSPITAL OF NORTH NORWAY;UNIVERSITY OF SYDNEY;NSW HEALTH;ROYAL PRINCE ALFRED HOSPITAL;WESTERN SYDNEY UNIVERSITY;UNIVERSITY OF SYDNEY;CHRIS O'BRIEN LIFEHOUSE;ASBESTOS DISEASES RESEARCH INSTITUTE;UNIVERSITY OF …	A MALIGNANT TUMOR IS NOT MERELY AN ACCUMULATION OF NEOPLASTIC CELLS, BUT CONSTITUTES A MICROENVIRONMENT CONTAINING ENDOTHELIAL CELLS, FIBROBLASTS, STRUCTURAL COMPONENTS, AND INFILTRATING IMMUNE CELLS THAT IMPACT TUMOR DEVELOPMENT, INVASION, METASTASIS, AND OUTCOME. HENCE, THE EVOLUTION OF CANCERS REFLECTS INTRICATE CELLULAR AND MOLECULAR INTERACTIONS BETWEEN TUMOR CELLS AND CONSTITUENTS OF THE TU…	10.1016/j.jtho.2016.01.015	REVIEW	NORWEGIAN CANCER SOCIETY; NORTHERN NORWAY HEALTH AUTHORITIES
337	1997	PROGNOSTIC VALUE OF TUMOUR-INFILTRATING LYMPHOCYTES (TILS) IN COLORECTAL CANCER	ROPPONEN KM;ESKELINEN MJ;LIPPONEN PK;ALHAVA E;KOSMA VM	JOURNAL OF PATHOLOGY	KUOPIO UNIVERSITY HOSPITAL;UNIVERSITY OF EASTERN FINLAND;UNIVERSITY OF EASTERN FINLAND;KUOPIO UNIVERSITY HOSPITAL	CLINICAL FOLLOW-UP DATA OF 276 COLORECTAL ADENOCARCINOMA PATIENTS TREATED IN KUOPIO UNIVERSITY HOSPITAL BETWEEN 1976 AND 1986 AND FOLLOWED UP FOR A MEAN OF 14 YEARS WERE ANALYSED. THE CLINICAL FINDINGS WERE CORRELATED WITH TUMOUR-INFILTRATING LYMPHOCYTES (TILS) AND WITH HISTOLOGICAL AND QUANTITATIVE FACTORS INCLUDING NUCLEAR PARAMETERS AND VOLUME-CORRECTED MITOTIC INDEX. IN UNIVARIATE SURVIVAL AN…	10.1002/(SICI)1096-9896(199707)182:3<318::AID-PATH862>3.0.CO;2-6	ARTICLE
333	1986	FUNCTIONAL-PROPERTIES OF TUMOR-INFILTRATING AND BLOOD-LYMPHOCYTES IN PATIENTS WITH SOLID TUMORS - EFFECTS OF TUMOR-CELLS AND THEIR SUPERNATANTS ON PROLIFERATIVE RESPONSES OF LYMPHOCYTES	MIESCHER S;WHITESIDE TL;CARREL S;VONFLIEDNER V	JOURNAL OF IMMUNOLOGY	UNIVERSITY OF LAUSANNE;CENTRE HOSPITALIER UNIVERSITAIRE VAUDOIS (CHUV);LUDWIG INSTITUTE FOR CANCER RESEARCH	TUMOR-INFILTRATING LYMPHOCYTES (TIL) WERE OBTAINED FROM 22 HUMANS WITH SOLID TUMORS. IN THREE CASES ONLY, ONE COLON AND TWO LUNG CARCINOMAS. TIL WHICH CONTAINED FROM 3 TO 10% OF T CELLS EXPRESSING THE INTERLEUKIN 2 RECEPTOR (IL 2R) WERE OBTAINED, AND THESE PROLIFERATED IN THE PRESENCE OF EXOGENOUS IL 2. IN MOST TIL PREPARATIONS, HOWEVER, THE T LYMPHOCYTES DID NOT EXPRESS THE IL 2R AND FAILED TO P…		ARTICLE
328	2007	HIGH NUMBER OF INTRAEPITHELIAL CD8<SUP>+</SUP> TUMOR-INFILTRATING LYMPHOCYTES IS ASSOCIATED WITH THE ABSENCE OF LYMPH NODE METASTASES IN PATIENTS WITH LARGE EARLY-STAGE CERVICAL CANCER	PIERSMA SJ;JORDANOVA ES;VAN POELGEEST MIE;KWAPPENBERG KMC;VAN DER HULST JM;DRIJFHOUT JW;MELIEF CJM;KENTER GG;FLEUREN GJ;OFFRINGA R;VAN DER BURG SH	CANCER RESEARCH	LEIDEN UNIVERSITY;LEIDEN UNIVERSITY MEDICAL CENTER (LUMC);LEIDEN UNIVERSITY - EXCL LUMC;LEIDEN UNIVERSITY;LEIDEN UNIVERSITY MEDICAL CENTER (LUMC);LEIDEN UNIVERSITY - EXCL LUMC;LEIDEN UNIVERSITY - EXCL LUMC;LEIDEN UNIVERSITY;LEIDEN UNIVERSITY MEDICAL CENTER (LUMC);LEIDEN UNIVERSITY;LEIDEN UNIVERSITY MEDICAL CENTER (LUMC);LEIDEN UNIVERSITY -EXCL LUMC	IN A PROSPECTIVE STUDY, WE HAVE EXAMINED THE TUMOR-SPECIFIC IMMUNE RESPONSE IN A GROUP OF 59 PATIENTS WITH HUMAN PAPILLOMAVIRUS (HPV) 16-POSITIVE (HPV16(+))-INDUCED OR HPV18(+)-INDUCED CERVICAL CANCER. LOCAL ANTITUMOR IMMUNITY WAS ANALYZED BY THE ENUMERATION OF TUMOR-INFILTRATING DENDRITIC CELLS AND CD4(+), CD8(+), AND REGULATORY T CELLS AS WELL AS BY CALCULATION OF THE RATIO OF CD8(+)/CD4(+) T C…	10.1158/0008-5472.CAN-06-3388	ARTICLE
327	1989	TUMOR-INFILTRATING LYMPHOCYTES AND INTERLEUKIN-2 IN TREATMENT OF ADVANCED CANCER	KRADIN RL;LAZARUS DS;DUBINETT SM;GIFFORD J;GROVE B;KURNICK JT;PREFFER FI;PINTO CE;DAVIDSON E;CALLAHAN RJ;STRAUSS HW	LANCET	HARVARD UNIVERSITY;MASSACHUSETTS GENERAL HOSPITAL;HARVARD UNIVERSITY;MASSACHUSETTS GENERAL HOSPITAL;HARVARD UNIVERSITY;MASSACHUSETTS GENERAL HOSPITAL;HARVARD UNIVERSITY;MASSACHUSETTS GENERAL HOSPITAL;HARVARD UNIVERSITY;MASSACHUSETTS GENERAL HOSPITAL;HARVARD UNIVERSITY;HARVARD MEDICAL SCHOOL	TUMOUR-INFILTATING LYMPHOCYTES (TIL) WERE ISOLATED AND EXPANDED FROM SMALL TUMOUR BIOPSY SAMPLES OF TWENTY-EIGHT PATIENTS (THIRTEEN WITH MALIGNANT MELANOMA, SEVEN WITH RENAL CELL CARCINOMA, AND EIGHT WITH NON-SMALL-CELL LUNG CANCER). THE PATIENTS WERE TREATED WITH AUTOLOGOUS EXPANDED TIL (ABOUT 1010) AND CONTINUOUS INFUSIONS OF RECOMBINANT HUMAN INTERLEUKIN-2 (1-3 .TIMES. 106 U/M2 PER 24 H). 29% …		ARTICLE
323	1988	INTERLEUKIN-2 EXPANDED TUMOR-INFILTRATING LYMPHOCYTES IN HUMAN RENAL-CELL CANCER - ISOLATION, CHARACTERIZATION, AND ANTITUMOR-ACTIVITY	BELLDEGRUN A;MUUL LM;ROSENBERG SA	CANCER RESEARCH		WE HAVE DESCRIBED A METHOD FOR THE GENERATION, FROM FRESH HUMAN RENAL CELL CANCERS, OF LYMPHOID CELLS THAT ARE CAPABLE OF EXHIBITING SIGNIFICANT ANTITUMOR REACTIVITY WHEN TESTED IN SHORT TERM 51CR RELEASE ASSAYS. TUMOR CELL SUSPENSIONS OBTAINED FROM 37 CONSECUTIVE FRESH HUMAN RENAL CELL CANCER SPECIMENS (35 PATIENTS) COULD BE SEPARATED BY USING ENZYMATIC TECHNIQUES AND CULTURING IN MEDIUM CONTAIN…		ARTICLE
323	2014	PROGNOSTIC VALUE OF TUMOR-INFILTRATING LYMPHOCYTES ON RESIDUAL DISEASE AFTER PRIMARY CHEMOTHERAPY FOR TRIPLE-NEGATIVE BREAST CANCER: A RETROSPECTIVE MULTICENTER STUDY	DIECI MV;CRISCITIELLO C;GOUBAR A;VIALE G;CONTE P;GUARNERI V;FICARRA G;MATHIEU MC;DELALOGE S;CURIGLIANO G;ANDRE F	ANNALS OF ONCOLOGY	UNICANCER;GUSTAVE ROUSSY;UNIVERSITE PARIS SACLAY;INSTITUT NATIONAL DE LA SANTE ET DE LA RECHERCHE MEDICALE (INSERM);UNIVERSITY OF PADUA;IRCCS ISTITUTO ONCOLOGICO VENETO (IOV);IRCCS ISTITUTO ONCOLOGICO VENETO (IOV);IRCCS EUROPEAN INSTITUTE OF ONCOLOGY (IEO);IRCCS EUROPEAN INSTITUTE OF ONCOLOGY (IEO);UNIVERSITY OF MILAN;UNIVERSITA DI MODENA E REGGIO EMILIA;UNIVERSITA DI MODENA E REGGIO EMILIA HOSPI…	THE PRESENCE OF A HIGH LEVEL OF TUMOR-INFILTRATING LYMPHOCYTES IN RESIDUAL DISEASE AFTER NEOADJUVANT CHEMOTHERAPY IS ASSOCIATED WITH BETTER PROGNOSIS IN TRIPLE-NEGATIVE BREAST CANCER PATIENTS. THIS PARAMETER MAY REPRESENT A NEW SURROGATE OF DRUG EFFICACY IN THE NEOADJUVANT SETTING AND A NEW RISK STRATIFICATION TOOL TO SELECT PATIENTS WHO MAY BENEFIT FROM THE INCLUSION IN POST-NEOADJUVANT TRIALS.T…	10.1093/annonc/mdt556	ARTICLE	TRANSCAN JCT; FRENCH NCI; MONICA BOSCOLO RESEARCH GRANT
321	2009	PROGNOSTIC SIGNIFICANCE OF TUMOR-INFILTRATING T-LYMPHOCYTES IN PRIMARY AND METASTATIC LESIONS OF ADVANCED STAGE OVARIAN CANCER	LEFFERS N;GOODEN MJM;DE JONG RA;HOOGEBOOM BN;TEN HOOR KA;HOLLEMA H;BOEZEN HM;VAN DER ZEE AGJ;DAEMEN T;NIJMAN HW	CANCER IMMUNOLOGY IMMUNOTHERAPY	UNIVERSITY OF GRONINGEN;UNIVERSITY OF GRONINGEN;UNIVERSITY OF GRONINGEN;UNIVERSITY OF GRONINGEN	OVARIAN CANCER PATIENTS WITH INTRA-TUMORAL CD3(+) T-LYMPHOCYTES IN PRIMARY TUMOR TISSUE HAVE A BETTER PROGNOSIS. THIS STUDY AIMS TO ANALYZE THE PRESENCE AND RELATIVE INFLUENCE OF THREE IMPORTANT T-LYMPHOCYTE SUBSETS, TUMOR-INFILTRATING CD8(+) CYTOTOXIC T-LYMPHOCYTES (CTL), CD45R0(+) MEMORY T-LYMPHOCYTES, AND FOXP3(+) REGULATORY T-LYMPHOCYTES (TREG), IN PRIMARY TUMOR TISSUE AND OMENTAL METASTASES …	10.1007/s00262-008-0583-5	ARTICLE	DUTCH CANCER SOCIETY [2002-2768, 2007-3919]
312	2014	TUMOR-INFILTRATING LYMPHOCYTES EXPRESSING THE TISSUE RESIDENT MEMORY MARKER CD103 ARE ASSOCIATED WITH INCREASED SURVIVAL IN HIGH-GRADE SEROUS OVARIAN CANCER	WEBB JR;MILNE K;WATSON P;DELEEUW RJ;NELSON BH	CLINICAL CANCER RESEARCH	BRITISH COLUMBIA CANCER AGENCY;UNIVERSITY OF VICTORIA;UNIVERSITY OF BRITISH COLUMBIA;UNIVERSITY OF BRITISH COLUMBIA;UNIVERSITY OF BRITISH COLUMBIA	BACKGROUND: THE PRESENCE OF CD8(+) TUMOR-INFILTRATING LYMPHOCYTES (TIL) IS ASSOCIATED WITH PROLONGED SURVIVAL IN HIGH-GRADE SEROUS OVARIAN CANCER (HGSC) AND OTHER EPITHELIAL CANCERS. SURVIVAL IS MOST STRONGLY ASSOCIATED WITH INTRAEPITHELIAL VERSUS INTRASTROMAL CD8(+) TILS; HOWEVER, THE MECHANISMS THAT PROMOTE THE INTRAEPITHELIAL LOCALIZATION OF TILS REMAIN POORLY UNDERSTOOD. WE HYPOTHESIZED THAT …	10.1158/1078-0432.CCR-13-1877	ARTICLE
310	1989	TUMOR-LOCALIZATION OF ADOPTIVELY TRANSFERRED IN-111 LABELED TUMOR INFILTRATING LYMPHOCYTES IN PATIENTS WITH METASTATIC MELANOMA	FISHER B;PACKARD BS;READ EJ;CARRASQUILLO JA;CARTER CS;TOPALIAN SL;YANG JC;YOLLES P;LARSON SM;ROSENBERG SA	JOURNAL OF CLINICAL ONCOLOGY	NOTREPORTED	LYMPHOID CELLS INFILTRATING INTO HUMAN TUMORS CAN BE EXPANDED IN VITRO IN MEDIUM CONTAINING INTERLEUKIN-2 (IL-2). ADOPTIVE TRANSFER OF THESE TUMOR-INFILTRATING LYMPHOCYTES (TIL) MEDIATES POTENT ANTITUMOR EFFECTS IN MURINE TUMOR MODELS. CLINICAL TRIALS TO EVALUATE THE EFFICACY OF THESE CELLS IN PATIENTS WITH ADVANCED CANCER ARE UNDERWAY. WE HAVE INVESTIGATED WHETHER INFUSED TIL LABELED WITH INDIUM…	10.1200/JCO.1989.7.2.250	ARTICLE
308	2010	CD20<SUP>+</SUP> B CELLS: THE OTHER TUMOR-INFILTRATING LYMPHOCYTES	NELSON BH	JOURNAL OF IMMUNOLOGY	BRITISH COLUMBIA CANCER AGENCY;UNIVERSITY OF VICTORIA;UNIVERSITY OF BRITISH COLUMBIA	TUMOR-INFILTRATING CD8(+) T CELLS ARE STRONGLY ASSOCIATED WITH PATIENT SURVIVAL IN A WIDE VARIETY OF HUMAN CANCERS. LESS IS KNOWN ABOUT TUMOR-INFILTRATING CD20(+) B CELLS, WHICH OFTEN COLOCALIZE WITH T CELLS, SOMETIMES FORMING ORGANIZED LYMPHOID STRUCTURES. IN AUTOIMMUNITY AND ORGAN TRANSPLANTATION, T CELLS AND B CELLS COLLABORATE TO GENERATE POTENT, UNRELENTING IMMUNE RESPONSES THAT CAN RESULT I…	10.4049/jimmunol.1001323	REVIEW	BRITISH COLUMBIA CANCER FOUNDATION
308	2012	SPECIFIC LYMPHOCYTE SUBSETS PREDICT RESPONSE TO ADOPTIVE CELL THERAPY USING EXPANDED AUTOLOGOUS TUMOR-INFILTRATING LYMPHOCYTES IN METASTATIC MELANOMA PATIENTS	RADVANYI LG;BERNATCHEZ C;ZHANG M;FOX PS;MILLER P;CHACON J;WU R;LIZEE G;MAHONEY S;ALVARADO G;GLASS M;JOHNSON VE;MCMANNIS JD;SHPALL E;PRIETO V;PAPADOPOULOS N;KIM K;HOMSI J;BEDIKIAN A;HWU WJ;PATEL S;ROSS MI;LEE JE;GERSHENWALD JE;LUCCI A;ROYAL R;CORMIER JN;DAVIES MA;MANSARAY R;FULBRIGHT OJ;TOTH C;RAMACHANDRAN R;WARDELL S;GONZALEZ A;HWU P	CLINICAL CANCER RESEARCH	UNIVERSITY OF TEXAS SYSTEM;UTMD ANDERSON CANCER CENTER;UNIVERSITY OF TEXAS SYSTEM;UTMD ANDERSON CANCER CENTER;UNIVERSITY OF TEXAS SYSTEM;UTMD ANDERSON CANCER CENTER;UNIVERSITY OF TEXAS SYSTEM;UTMD ANDERSON CANCER CENTER;UNIVERSITY OF TEXAS SYSTEM;UTMD ANDERSON CANCER CENTER	PURPOSE: ADOPTIVE CELL THERAPY (ACT) USING AUTOLOGOUS TUMOR-INFILTRATING LYMPHOCYTES (TIL) IS A PROMISING TREATMENT FOR METASTATIC MELANOMA UNRESPONSIVE TO CONVENTIONAL THERAPIES. WE REPORT HERE ON THE RESULTS OF AN ONGOING PHASE II CLINICAL TRIAL TESTING THE EFFICACY OF ACT USING TIL IN PATIENTS WITH METASTATIC MELANOMA AND THE ASSOCIATION OF SPECIFIC PATIENT CLINICAL CHARACTERISTICS AND THE PHE…	10.1158/1078-0432.CCR-12-1177	ARTICLE	NIH RESEARCH GRANTS [CA111999, CA093459-DRP21]; MELANOMA RESEARCH ALLIANCE; DR. MIRIAM AND SHELDON ADELSON MEDICAL RESEARCH FOUNDATION/AMRF; GILLSON LONGENBOUGH FOUNDATION
298	2015	PD-L1 EXPRESSION CORRELATES WITH TUMOR-INFILTRATING LYMPHOCYTES AND RESPONSE TO NEOADJUVANT CHEMOTHERAPY IN BREAST CANCER	WIMBERLY H;BROWN JR;SCHALPER K;HAACK H;SILVER MR;NIXON C;BOSSUYT V;PUSZTAI L;LANNIN DR;RIMM DL	CANCER IMMUNOLOGY RESEARCH	YALE UNIVERSITY;CELL SIGNALING TECHNOLOGY;YALE UNIVERSITY;YALE UNIVERSITY	PROGRAMMED DEATH 1 LIGAND 1 (PD-L1) IS AN IMMUNE REGULATORY MOLECULE THAT LIMITS ANTITUMOR IMMUNE ACTIVITY. TARGETING OF PD-L1 AND OTHER IMMUNE CHECKPOINT PROTEINS HAS SHOWN THERAPEUTIC ACTIVITY IN VARIOUS TUMOR TYPES. THE EXPRESSION OF PD-L1 AND ITS CORRELATION WITH RESPONSE TO NEOADJUVANT CHEMOTHERAPY IN BREAST CANCER HAS NOT BEEN STUDIED EXTENSIVELY. OUR GOAL WAS TO ASSESS PD-L1 EXPRESSION IN …	10.1158/2326-6066.CIR-14-0133	ARTICLE	BREAST CANCER RESEARCH FOUNDATION
297	2011	TUMOR-INFILTRATING LYMPHOCYTES PREDICT RESPONSE TO ANTHRACYCLINE-BASED CHEMOTHERAPY IN ESTROGEN RECEPTOR-NEGATIVE BREAST CANCER	WEST NR;MILNE K;TRUONG PT;MACPHERSON N;NELSON BH;WATSON PH	BREAST CANCER RESEARCH	BRITISH COLUMBIA CANCER AGENCY;UNIVERSITY OF VICTORIA;BRITISH COLUMBIA CANCER AGENCY;BRITISH COLUMBIA CANCER AGENCY;UNIVERSITY OF BRITISH COLUMBIA;UNIVERSITY OF VICTORIA;UNIVERSITY OF BRITISH COLUMBIA	INTRODUCTION: INFILTRATION OF BREAST TUMORS BY TUMOR-INFILTRATING LYMPHOCYTES (TIL) HAS BEEN ASSOCIATED WITH SENSITIVITY TO ANTHRACYCLINE-BASED CHEMOTHERAPY. HOWEVER, IT IS UNCLEAR WHETHER THIS IS TRUE WITHIN THE ESTROGEN RECEPTOR-ALPHA (ER)-NEGATIVE SUBSET OF BREAST TUMORS THAT FREQUENTLY MANIFEST HIGH TIL LEVELS. METHODS: THE ASSOCIATION OF TIL WITH SHORT-TERM AND LONG-TERM CLINICAL RESPONSE TO…	10.1186/bcr3072	ARTICLE	CANADIAN INSTITUTES OF HEALTH RESEARCH (CIHR) [MOP-64349, PRG80155]; BC CANCER FOUNDATION; US DOD [W81XWH-08-1-0781]
292	1995	INDUCTION OF TUMOR-REACTIVE CTL FROM PERIPHERAL-BLOOD AND TUMOR-INFILTRATING LYMPHOCYTES OF MELANOMA PATIENTS BY IN-VITRO STIMULATION WITH AN IMMUNODOMINANT PEPTIDE OF THE HUMAN-MELANOMA ANTIGEN MART-1	RIVOLTINI L;KAWAKAMI Y;SAKAGUCHI K;SOUTHWOOD S;SETTE A;ROBBINS PF;MARINCOLA FM;SALGALLER ML;YANNELLI YR;APPELLA E;ROSENBERG SA	JOURNAL OF IMMUNOLOGY	NATIONAL INSTITUTES OF HEALTH (NIH) - USA;NIH NATIONAL CANCER INSTITUTE (NCI);NATIONAL INSTITUTES OF HEALTH (NIH) - USA;NIH NATIONAL CANCER INSTITUTE (NCI);CYTEL	MART-1 IS AN AG EXPRESSED ON MELANOMAS AND MELANOCYTES, AND IS RECOGNIZED BY THE MAJORITY OF HLA-A2-RESTRICTED TUMOR-SPECIFIC TUMOR-INFILTRATING LYMPHOCYTES (TIL) FROM MELANOMA PATIENTS. IN THE PRESENT STUDY WE HAVE ANALYZED 10 POTENTIAL 9-MER EPITOPES CONTAINING THE HLA-A2.1 BINDING MOTIFS FOR THEIR ABILITY TO INDUCE MELANOMA-SPECIFIC T CELL LINES. ANTIMELANOMA CTL COULD BE GENERATED ONLY WITH M…		ARTICLE
289	2018	UPDATE ON TUMOR-INFILTRATING LYMPHOCYTES (TILS) IN BREAST CANCER, INCLUDING RECOMMENDATIONS TO ASSESS TILS IN RESIDUAL DISEASE AFTER NEOADJUVANT THERAPY AND IN CARCINOMA IN SITU: A REPORT OF THE INTERNATIONAL IMMUNO-ONCOLOGY BIOMARKER WORKING GROUP ON BREAST CANCER	DIECI MV;RADOSEVIC-ROBIN N;FINEBERG S;VAN DEN EYNDEN G;TERNES N;PENAULT-LLORCA F;PRUNERI G;D'ALFONSO TM;DEMARIA S;CASTANEDA C;SANCHEZ J;BADVE S;MICHIELS S;BOSSUYT V;ROJO F;SINGH B;NIELSEN T;VIALE G;KIM SR;HEWITT S;WIENERT S;LOIBL S;RIMM D;SYMMANS F;DENKERT C;ADAMS S;LOI S;SALGADO R	SEMINARS IN CANCER BIOLOGY	UNIVERSITY OF PADUA;IRCCS ISTITUTO ONCOLOGICO VENETO (IOV);UNICANCER;CENTRE JEAN PERRIN;INSTITUT NATIONAL DE LA SANTE ET DE LA RECHERCHE MEDICALE (INSERM);MONTEFIORE MEDICAL CENTER;ALBERT EINSTEIN COLLEGE OF MEDICINE;YESHIVA UNIVERSITY;MONTEFIORE MEDICAL CENTER;ALBERT EINSTEIN COLLEGE OF MEDICINE;INSTITUT JULES BORDET;UNIVERSITE LIBRE DE BRUXELLES;UNICANCER;GUSTAVE ROUSSY;INSTITUT NATIONAL DE LA …	MORPHOLOGICAL EVALUATION OF TUMOR-INFILTRATING LYMPHOCYTES (TILS) IN BREAST CANCER IS GAINING MOMENTUM AS EVIDENCE STRENGTHENS THE CLINICAL RELEVANCE OF THIS IMMUNOLOGICAL BIOMARKER. TILS IN THE POST-NEOADJUVANT RESIDUAL DISEASE SETTING ARE ACQUIRING INCREASING IMPORTANCE AS A STRATIFYING MARKER IN CLINICAL TRIALS, CONSIDERING THE RAISING INTEREST ON IMMUNOTHERAPEUTIC STRATEGIES AFTER NEOADJUVANT…	10.1016/j.semcancer.2017.10.003	REVIEW	BREAST CANCER RESEARCH FOUNDATION (BCRF); [CIBERONCCB/16/12/00481]; [PI15/00934]
288	1998	THE FAS COUNTERATTACK IN VIVO: APOPTOTIC DEPLETION OF TUMOR-INFILTRATING LYMPHOCYTES ASSOCIATED WITH FAS LIGAND EXPRESSION BY HUMAN ESOPHAGEAL CARCINOMA	BENNETT MW;O'CONNELL J;O'SULLIVAN GC;BRADY C;ROCHE D;COLLINS JK;SHANAHAN F	JOURNAL OF IMMUNOLOGY	UNIVERSITY COLLEGE CORK;UNIVERSITY COLLEGE CORK	VARIOUS CANCER CELL LINES EXPRESS FAS LIGAND (FASL) AND CAN KILL LYMPHOID CELLS BY FAS-MEDIATED APOPTOSIS IN VITRO. FASL EXPRESSION HAS BEEN DEMONSTRATED IN SEVERAL HUMAN MALIGNANCIES IN VIVO. WE SOUGHT TO DETERMINE WHETHER HUMAN ESOPHAGEAL CARCINOMAS EXPRESS FASL, AND WHETHER FASL EXPRESSION IS ASSOCIATED WITH INCREASED APOPTOSIS OF TUMOR-INFILTRATING LYMPHOCYTES (TIL) IN VIVO, THEREBY CONTRIBUT…		ARTICLE
287	2014	TUMOUR-INFILTRATING LYMPHOCYTES PREDICT FOR OUTCOME IN HPV-POSITIVE OROPHARYNGEAL CANCER	WARD MJ;THIRDBOROUGH SM;MELLOWS T;RILEY C;HARRIS S;SUCHAK K;WEBB A;HAMPTON C;PATEL NN;RANDALL CJ;COX HJ;JOGAI S;PRIMROSE J;PIPER K;OTTENSMEIER CH;KING EV;THOMAS GJ	BRITISH JOURNAL OF CANCER	UNIVERSITY OF SOUTHAMPTON;UNIVERSITY OF SOUTHAMPTON;UNIVERSITY HOSPITAL SOUTHAMPTON NHS FOUNDATION TRUST;UNIVERSITY OF SOUTHAMPTON;UNIVERSITY OF LONDON;QUEEN MARY UNIVERSITY LONDON;UNIVERSITY OF SOUTHAMPTON;UNIVERSITY HOSPITAL SOUTHAMPTON NHS FOUNDATION TRUST;UNIVERSITY OF SOUTHAMPTON;UNIVERSITY HOSPITAL SOUTHAMPTON NHS FOUNDATION TRUST;UNIVERSITY OF SOUTHAMPTON;UNIVERSITY HOSPITAL SOUTHAMPTON NH…	BACKGROUND: HUMAN PAPILLOMAVIRUS (HPV)-POSITIVE OROPHARYNGEAL CANCER (OPSCC) IS ASSOCIATED WITH IMPROVED SURVIVAL COMPARED WITH HPV-NEGATIVE DISEASE. HOWEVER, A MINORITY OF HPV-POSITIVE PATIENTS HAVE POOR PROGNOSIS. CURRENTLY, THERE IS NO GENERALLY ACCEPTED STRATEGY FOR IDENTIFYING THESE PATIENTS. METHODS: WE RETROSPECTIVELY ANALYSED 270 CONSECUTIVELY TREATED OPSCC PATIENTS FROM THREE CENTRES FOR…	10.1038/bjc.2013.639	ARTICLE	CANCER RESEARCH UK; HEALTH FOUNDATION; NIHR CANCER RESEARCH NETWORK; ROYAL COLLEGE OF SURGEONS (ENG)
281	2013	ADOPTIVE TRANSFER OF TUMOR-INFILTRATING LYMPHOCYTES IN PATIENTS WITH METASTATIC MELANOMA: INTENT-TO-TREAT ANALYSIS AND EFFICACY AFTER FAILURE TO PRIOR IMMUNOTHERAPIES	BESSER MJ;SHAPIRA-FROMMER R;ITZHAKI O;TREVES AJ;ZIPPEL DB;LEVY D;KUBI A;SHOSHANI N;ZIKICH D;OHAYON Y;OHAYON D;SHALMON B;MARKEL G;YERUSHALMI R;APTER S;BEN-NUN A;BEN-AMI E;SHIMONI A;NAGLER A;SCHACHTER J	CLINICAL CANCER RESEARCH	CHAIM SHEBA MEDICAL CENTER;CHAIM SHEBA MEDICAL CENTER;CHAIM SHEBA MEDICAL CENTER;CHAIM SHEBA MEDICAL CENTER;CHAIM SHEBA MEDICAL CENTER;CHAIM SHEBA MEDICAL CENTER;CHAIM SHEBA MEDICAL CENTER;CHAIM SHEBA MEDICAL CENTER;TEL AVIV UNIVERSITY;UNIVERSITE PARIS SACLAY	PURPOSE: ADOPTIVE CELL TRANSFER (ACT) USING AUTOLOGOUS TUMOR-INFILTRATING LYMPHOCYTES (TIL) WAS REPORTED TO YIELD OBJECTIVE RESPONSES IN ABOUT 50% OF METASTATIC PATIENTS WITH MELANOMA. HERE, WE PRESENT THE INTENT-TO-TREAT ANALYSIS OF TIL ACT AND ANALYZE PARAMETERS PREDICTIVE TO RESPONSE AS WELL AS THE IMPACT OF OTHER IMMUNOTHERAPIES. EXPERIMENTAL DESIGN: EIGHTY PATIENTS WITH STAGE IV MELANOMA WER…	10.1158/1078-0432.CCR-13-0380	ARTICLE
277	1987	INVIVO ANTITUMOR-ACTIVITY OF TUMOR-INFILTRATING LYMPHOCYTES EXPANDED IN RECOMBINANT INTERLEUKIN-2	SPIESS PJ;YANG JC;ROSENBERG SA	JNCI-JOURNAL OF THE NATIONAL CANCER INSTITUTE	UNITED STATES PUBLIC HEALTH SERVICE;NATIONAL INSTITUTES OF HEALTH (NIH) - USA;NIH NATIONAL CANCER INSTITUTE (NCI)	A METHOD WAS DESCRIBED FOR THE GENERATION OF CELLS FROM TUMOR-BEARING MICE; THESE CELLS WERE CAPABLE OF EXHIBITING SIGNIFICANT ANTITUMOR REACTIVITY WHEN ADOPTIVELY TRANSFERRED INTO TUMOR-BEARING HOSTS. TUMOR CELL SUSPENSIONS FROM A VARIETY OF TUMORS WERE ABLE TO BE SEPARATED USING ENZYMATIC TECHIQUES AND THEY WERE CULTURED IN MEDIUM CONTAINING RECOMBINANT INTERLEUKIN-2. ACTIVATED INFILTRATING LYM…		ARTICLE
273	2013	THE PRESENCE OF PROGRAMMED DEATH 1 (PD-1)-POSITIVE TUMOR-INFILTRATING LYMPHOCYTES IS ASSOCIATED WITH POOR PROGNOSIS IN HUMAN BREAST CANCER	MUENST S;SOYSAL SD;GAO F;OBERMANN EC;OERTLI D;GILLANDERS WE	BREAST CANCER RESEARCH AND TREATMENT	UNIVERSITY OF BASEL;WASHINGTON UNIVERSITY (WUSTL);UNIVERSITY OF BASEL;WASHINGTON UNIVERSITY (WUSTL)	PROGRAMMED DEATH 1 (PD-1) IS A CO-INHIBITORY RECEPTOR IN THE CD28/CTL-4 FAMILY, AND FUNCTIONS AS A NEGATIVE REGULATOR OF THE IMMUNE SYSTEM. TUMOR-INFILTRATING LYMPHOCYTES (TIL) IN MANY EPITHELIAL CANCERS EXPRESS PD-1, SUGGESTING THAT ANTITUMOR IMMUNITY MAY BE MODULATED BY THE PD-1/PD-L1 SIGNALING PATHWAY, AND PROMISING RESULTS FROM TWO RECENT CLINICAL TRIALS WITH MONOCLONAL ANTIBODIES TARGETING P…	10.1007/s10549-013-2581-3	ARTICLE	SWISS NATIONAL FOUNDATION (SNF) [PBBSP3-138709]; NCI CANCER CENTER SUPPORT GRANT [P30 CA091842]; SWISS NATIONAL SCIENCE FOUNDATION (SNF) [PBBSP3-138709] FUNDING SOURCE: SWISS NATIONAL SCIENCE FOUNDATION (SNF)
270	2015	TUMOR-INFILTRATING LYMPHOCYTES GENETICALLY ENGINEERED WITH AN INDUCIBLE GENE ENCODING INTERLEUKIN-12 FOR THE IMMUNOTHERAPY OF METASTATIC MELANOMA	ZHANG L;MORGAN RA;BEANE JD;ZHENG ZL;DUDLEY ME;KASSIM SH;NAHVI AV;NGO LT;SHERRY RM;PHAN GQ;HUGHES MS;KAMMULA US;FELDMAN SA;TOOMEY MA;KERKAR SP;RESTIFO NP;YANG JC;ROSENBERG SA	CLINICAL CANCER RESEARCH	NATIONAL INSTITUTES OF HEALTH (NIH) - USA;NIH NATIONAL CANCER INSTITUTE (NCI)	PURPOSE: INFUSION OF INTERLEUKIN-12 (IL12) CAN MEDIATE ANTITUMOR IMMUNITY IN ANIMAL MODELS, YET ITS SYSTEMIC ADMINISTRATION TO PATIENTS WITH CANCER RESULTS IN MINIMAL EFFICACY AND SEVERE TOXICITY. HERE, WE EVALUATED THE ANTITUMOR ACTIVITY OF ADOPTIVELY TRANSFERRED HUMAN TUMOR-INFILTRATING LYMPHOCYTES (TILS) GENETICALLY ENGINEERED TO SECRETE SINGLE-CHAIN IL12 SELECTIVELY AT THE TUMOR SITE. EXPERIM…	10.1158/1078-0432.CCR-14-2085	ARTICLE	NATIONAL CANCER INSTITUTE, CENTER FOR CANCER RESEARCH
256	1990	PATTERNS OF HUMAN TUMOR-INFILTRATING LYMPHOCYTES IN 120 HUMAN CANCERS	BALCH CM;RILEY LB;BAE YJ;SALMERON MA;PLATSOUCAS CD;VONESCHENBACH A;ITOH K	ARCHIVES OF SURGERY	UNIVERSITY OF TEXAS SYSTEM;UTMD ANDERSON CANCER CENTER;UNIVERSITY OF TEXAS SYSTEM;UTMD ANDERSON CANCER CENTER			ARTICLE; PROCEEDINGS PAPER	NCI NIH HHS [CA47891] FUNDING SOURCE: MEDLINE
254	2006	GENE TRANSFER OF TUMOR-REACTIVE TCR CONFERS BOTH HIGH AVIDITY AND TUMOR REACTIVITY TO NONREACTIVE PERIPHERAL BLOOD MONONUCLEAR CELLS AND TUMOR-INFILTRATING LYMPHOCYTES	JOHNSON LA;HEEMSKERK B;POWELL DJ;COHEN CJ;MORGAN RA;DUDLEY ME;ROBBINS PF;ROSENBERG SA	JOURNAL OF IMMUNOLOGY	NATIONAL INSTITUTES OF HEALTH (NIH) - USA;NIH NATIONAL CANCER INSTITUTE (NCI)	CELL-BASED ANTITUMOR IMMUNITY IS DRIVEN BY CD8(+) CYTOTOXIC T CELLS BEARING TCR THAT RECOGNIZE SPECIFIC TUMOR-ASSOCIATED PEPTIDES BOUND TO CLASS I MHC MOLECULES. OF SEVERAL CELLULAR PROTEINS INVOLVED IN T CELL:TARGET-CELL INTERACTION, THE TCR DETERMINES SPECIFICITY OF BINDING; HOWEVER, THE RELATIVE AMOUNT OF ITS CONTRIBUTION TO CELLULAR AVIDITY REMAINS UNKNOWN. TO STUDY THE RELATIONSHIP BETWEEN T…	10.4049/jimmunol.177.9.6548	ARTICLE	INTRAMURAL NIH HHS [Z01 SC003811-32] FUNDING SOURCE: MEDLINE
254	2016	TUMOR INFILTRATING LYMPHOCYTES AND SURVIVAL IN PATIENTS WITH HEAD AND NECK SQUAMOUS CELL CARCINOMA	NGUYEN N;BELLILE E;THOMAS D;MCHUGH J;ROZEK L;VIRANI S;PETERSON L;CAREY TE;WALLINE H;MOYER J;SPECTOR M;PERIM D;PRINCE M;MCLEAN S;BRADFORD CR;TAYLOR JMG;WOLF GT	HEAD AND NECK-JOURNAL FOR THE SCIENCES AND SPECIALTIES OF THE HEAD AND NECK	UNIVERSITY OF MICHIGAN SYSTEM;UNIVERSITY OF MICHIGAN;UNIVERSITY OF MICHIGAN SYSTEM;UNIVERSITY OF MICHIGAN;UNIVERSITY OF MICHIGAN SYSTEM;UNIVERSITY OF MICHIGAN;UNIVERSITY OF MICHIGAN SYSTEM;UNIVERSITY OF MICHIGAN;UNIVERSITY OF MICHIGAN SYSTEM;UNIVERSITY OF MICHIGAN;UNIVERSITY OF MICHIGAN SYSTEM;UNIVERSITY OF MICHIGAN	BACKGROUND. BECAUSE IMMUNE RESPONSES WITHIN THE TUMOR MICROENVIRONMENT ARE IMPORTANT PREDICTORS OF TUMOR BIOLOGY, CORRELATIONS OF TYPES OF TUMOR INFILTRATING LYMPHOCYTES (TILS) WITH CLINICAL OUTCOMES WERE DETERMINED IN 278 PATIENTS WITH HEAD AND NECK SQUAMOUS CELL CARCINOMA (HNSCC). METHODS. INFILTRATING LEVELS OF CD4 (HELPER T CELLS), CD8 (CYTOTOXIC/SUPPRESSOR T CELLS), FOXP3 (REGULATORY T CELLS…	10.1002/hed.24406	ARTICLE	UNIVERSITY OF MICHIGAN HEAD AND NECK SPECIALIZED PROGRAM OF RESEARCH EXCELLENCE [NIH/NCI P50CA097248, NIH/NIDCD T32 DC005356]
253	2014	TUMOUR-INFILTRATING CD4<SUP>+</SUP> AND CD8<SUP>+</SUP> LYMPHOCYTES AS PREDICTORS OF CLINICAL OUTCOME IN GLIOMA	HAN S;ZHANG C;LI Q;DONG J;LIU Y;HUANG Y;JIANG T;WU A	BRITISH JOURNAL OF CANCER	CHINA MEDICAL UNIVERSITY;CAPITAL MEDICAL UNIVERSITY;CHINA MEDICAL UNIVERSITY	BACKGROUND: T LYMPHOCYTE INFILTRATION HAS BEEN DETECTED IN GLIOMA, ALTHOUGH ITS SIGNIFICANCE REMAINS UNCLEAR. THE PURPOSE OF THE PRESENT STUDY WAS TO EXPLORE THE PROGNOSTIC VALUE OF CD4(+) AND CD8(+) TUMOUR-INFILTRATING LYMPHOCYTES (TILS) IN GLIOMA, AND THE PROGNOSTIC VALUE OF INFILTRATING FORKHEAD BOX PROTEIN 3 (FOXP3(+)) REGULATORY T CELLS WERE ALSO INVESTIGATED. METHODS: CD4(+), FOXP3(+) AND C…	10.1038/bjc.2014.162	ARTICLE	NATIONAL HIGH TECHNOLOGY RESEARCH AND DEVELOPMENT PROGRAM OF CHINA (863) [2012AA02A508]; NATIONAL NATURAL SCIENCE FOUNDATION OF CHINA [81172409]; SCIENCE AND TECHNOLOGY DEPARTMENT OF LIAONING PROVINCE [2011225034]
252	2016	RANDOMIZED, PROSPECTIVE EVALUATION COMPARING INTENSITY OF LYMPHODEPLETION BEFORE ADOPTIVE TRANSFER OF TUMOR-INFILTRATING LYMPHOCYTES FOR PATIENTS WITH METASTATIC MELANOMA	GOFF SL;DUDLEY ME;CITRIN DE;SOMERVILLE RP;WUNDERLICH JR;DANFORTH DN;ZLOTT DA;YANG JC;SHERRY RM;KAMMULA US;KLEBANOFF CA;HUGHES MS;RESTIFO NP;LANGHAN MM;SHELTON TE;LU L;KWONG MLM;ILYAS S;KLEMEN ND;PAYABYAB EC;MORTON KE;TOOMEY MA;STEINBERG SM;WHITE DE;ROSENBERG SA	JOURNAL OF CLINICAL ONCOLOGY	NATIONAL INSTITUTES OF HEALTH (NIH) - USA;NIH NATIONAL CANCER INSTITUTE (NCI);NATIONAL INSTITUTES OF HEALTH (NIH) - USA;NIH CLINICAL CENTER (CC);NOVARTIS	PURPOSE ADOPTIVE CELL TRANSFER, THE INFUSION OF LARGE NUMBERS OF ACTIVATED AUTOLOGOUS LYMPHOCYTES, CAN MEDIATE OBJECTIVE TUMOR REGRESSION IN A MAJORITY OF PATIENTS WITH METASTATIC MELANOMA (52 OF 93; 56%). ADDITION AND INTENSIFICATION OF TOTAL BODY IRRADIATION (TBI) TO THE PREPARATIVE LYMPHODEPLETING CHEMOTHERAPY REGIMEN IN SEQUENTIAL TRIALS IMPROVED OBJECTIVE PARTIAL AND COMPLETE RESPONSE (CR) R…	10.1200/JCO.2016.66.7220	ARTICLE	CENTER FOR CANCER RESEARCH AT THE NATIONAL CANCER INSTITUTE OF THE US NATIONAL INSTITUTES OF HEALTH
251	2001	DEVELOPMENT OF TUMOR-INFILTRATING LYMPHOCYTES IN BREAST CANCER AFTER NEOADJUVANT PACLITAXEL CHEMOTHERAPY	DEMARIA S;VOLM MD;SHAPIRO RL;YEE HT;ORATZ R;FORMENTI SC;MUGGIA F;SYMMANS WF	CLINICAL CANCER RESEARCH	NEW YORK UNIVERSITY;NEW YORK UNIVERSITY;NEW YORK UNIVERSITY;NEW YORK UNIVERSITY;NEW YORK UNIVERSITY	PURPOSE: NEOADJUVANT CHEMOTHERAPY FOR BREAST CANCER CREATES NEW POSSIBILITIES FOR THE ANALYSIS OF BIOLOGICAL FACTORS IN THE TUMOR AND/OR HOST, WHICH MAY PLAY A ROLE IN THE RESPONSE TO TREATMENT. IN THIS STUDY WE ANALYZED WHETHER CHANGES IN LOCAL ANTITUMOR IMMUNITY TAKE PLACE AFTER NEOADJUVANT PACLITAXEL THERAPY AND IF THEY CORRELATE WITH RESPONSE TO TREATMENT. EXPERIMENTAL DESIGN: NEOADJUVANT CHE…		ARTICLE; PROCEEDINGS PAPER	NCI NIH HHS [5K12 CA01713] FUNDING SOURCE: MEDLINE; NCRR NIH HHS [M01 RR00096] FUNDING SOURCE: MEDLINE
250	1996	TUMOR INFILTRATING LYMPHOCYTES IN LYMPH NODE MELANOMA METASTASES: A HISTOPATHOLOGIC PROGNOSTIC INDICATOR AND AN EXPRESSION OF LOCAL IMMUNE RESPONSE	MIHM MC;CLEMENTE CG;CASCINELLI N	LABORATORY INVESTIGATION	FONDAZIONE IRCCS ISTITUTO NAZIONALE TUMORI MILAN;ALBANY MEDICAL COLLEGE;FONDAZIONE IRCCS ISTITUTO NAZIONALE TUMORI MILAN	IN LYMPH NODE MELANOMA METASTASES, THE EXPANSIVE PROLIFERATION OF TUMOR CELLS MAY BE COMPARED, STRUCTURALLY AND CYTOLOGICALLY, TO THE VERTICAL GROWTH PHASE (VGP) OBSERVED IN PRIMARY MELANOMA. BOTH IN VGP AND IN NODAL METASTASES, TUMOR INFILTRATING LYMPHOCYTES (TILS) MAY BE PRESENT WITH DIFFERENT PATTERNS. IN THE EVALUATION OF THE PRIMARY TUMOR, THESE PATTERNS HAVE BEEN DEFINED AS BRISK, NON-BRISK…		ARTICLE
244	2008	PROGNOSTIC IMPLICATIONS OF TYPE AND DENSITY OF TUMOUR-INFILTRATING LYMPHOCYTES IN GASTRIC CANCER	LEE HE;CHAE SW;LEE YJ;KIM MA;LEE HS;LEE BL;KIM WH	BRITISH JOURNAL OF CANCER	SEOUL NATIONAL UNIVERSITY (SNU);SEOUL NATIONAL UNIVERSITY (SNU);SUNGKYUNKWAN UNIVERSITY (SKKU);SAMSUNG MEDICAL CENTER;SEOUL NATIONAL UNIVERSITY (SNU)	THE STUDY AIMS TO DETERMINE WHETHER TYPE AND DENSITY OF TUMOUR-INFILTRATING LYMPHOCYTES (TILS) CAN PREDICT THE CLINICAL COURSE IN GASTRIC CANCER. GASTRIC CARCINOMAS (N=220) WERE IMMUNOSTAINED FOR CD3, CD8, CD20, AND CD45RO AND EVALUATED FOR CLINICOPATHOLOGIC CHARACTERISTICS. NUMBER OF TILS THAT IMMUNOSTAINED POSITIVELY FOR EACH MARKER WERE COUNTED USING NIH IMAGEJ SOFTWARE. TUMOURS WERE GROUPED I…	10.1038/sj.bjc.6604738	ARTICLE	MINISTRY OF EDUCATION, SCIENCE AND TECHNOLOGY OF KOREA [FG06-11-03]
244	2013	TUMOUR-INFILTRATING CD8+LYMPHOCYTES AS AN INDEPENDENT PREDICTIVE FACTOR FOR PATHOLOGICAL COMPLETE RESPONSE TO PRIMARY SYSTEMIC THERAPY IN BREAST CANCER	SEO AN;LEE HJ;KIM EJ;KIM HJ;JANG MH;LEE HE;KIM YJ;KIM JH;PARK SY	BRITISH JOURNAL OF CANCER	SEOUL NATIONAL UNIVERSITY (SNU);KYUNGPOOK NATIONAL UNIVERSITY;UNIVERSITY OF ULSAN;ASAN MEDICAL CENTER;SEOUL NATIONAL UNIVERSITY (SNU);SEOUL NATIONAL UNIVERSITY (SNU);SEOUL NATIONAL UNIVERSITY (SNU)	BACKGROUND: TUMOUR-INFILTRATING LYMPHOCYTES (TILS) ARE KNOWN TO BE ASSOCIATED WITH RESPONSE TO PRIMARY SYSTEMIC THERAPY (PST) IN BREAST CANCER. THIS STUDY WAS CONDUCTED TO ASSESS THE ASSOCIATION OF TIL SUBSETS WITH PATHOLOGICAL COMPLETE RESPONSE (PCR) AFTER PST IN BREAST CANCER IN RELATION TO BREAST CANCER SUBTYPE, BREAST CANCER STEM CELL (BCSC) PHENOTYPE AND EPITHELIAL-MESENCHYMAL TRANSITION (EM…	10.1038/bjc.2013.634	ARTICLE	KOREAN HEALTHCARE TECHNOLOGY RD PROJECT; MINISTRY OF HEALTH, WELFARE AND FAMILY AFFAIRS, REPUBLIC OF KOREA [A070001]
243	2015	TUMOR INFILTRATING LYMPHOCYTES IN OVARIAN CANCER	SANTOIEMMA PP;POWELL DJ	CANCER BIOLOGY & THERAPY	UNIVERSITY OF PENNSYLVANIA;UNIVERSITY OF PENNSYLVANIA	THE ACCUMULATION OF TUMOR INFILTRATING LYMPHOCYTES (TILS) IN OVARIAN CANCER IS PROGNOSTIC FOR INCREASED SURVIVAL WHILE INCREASES IN IMMUNOSUPPRESSIVE REGULATORY T-CELLS (TREGS) ARE ASSOCIATED WITH POOR OUTCOMES. APPROACHES THAT BOLSTER TUMOR-REACTIVE TILS MAY LIMIT TUMOR PROGRESSION. HOWEVER, IDENTIFYING TUMOR-REACTIVE TILS IN OVARIAN CANCER HAS BEEN CHALLENGING, THOUGH ADOPTIVE TIL THERAPY IN PA…	10.1080/15384047.2015.1040960	REVIEW
241	2009	HIGH NUMBERS OF TUMOR-INFILTRATING PROGRAMMED CELL DEATH 1-POSITIVE REGULATORY LYMPHOCYTES ARE ASSOCIATED WITH IMPROVED OVERALL SURVIVAL IN FOLLICULAR LYMPHOMA	CARRERAS J;LOPEZ-GUILLERMO A;RONCADOR G;VILLAMOR N;COLOMO L;MARTINEZ A;HAMOUDI R;HOWAT WJ;MONTSERRAT E;CAMPO E	JOURNAL OF CLINICAL ONCOLOGY	UNIVERSITY OF BARCELONA;HOSPITAL CLINIC DE BARCELONA;IDIBAPS;UNIVERSITY OF BARCELONA;HOSPITAL CLINIC DE BARCELONA;IDIBAPS;UNIVERSITY OF CAMBRIDGE;UNIVERSITY OF CAMBRIDGE;CRUK CAMBRIDGE INSTITUTE;CANCER RESEARCH UK	PURPOSE TUMOR MICROENVIRONMENT INFLUENCES THE BEHAVIOR OF FOLLICULAR LYMPHOMA (FL), ALTHOUGH THE SPECIFIC CELL SUBSETS INVOLVED ARE NOT WELL KNOWN. THE AIM OF THIS STUDY WAS TO DETERMINE THE IMPACT OF PROGRAMMED CELL DEATH 1 (PD-1) -POSITIVE INHIBITORY IMMUNOREGULATORY LYMPHOID CELLS IN THE CLINICOBIOLOGIC FEATURES AND OUTCOME OF PATIENTS WITH FL. PATIENTS AND METHODS WE EXAMINED SAMPLES FROM 100…	10.1200/JCO.2008.18.0513	ARTICLE	SPANISH MINISTRY OF EDUCATION AND SCIENCE [SAF 05/5855]; SPANISH MINISTRY OF HEALTH [PI070409]; INSTITUTO DE SALUD CARLOS III, RED TEMATICA DE INVESTIGACION COOPERATIVA EN CANCER [2006-RET2039-O]
240	2012	TUMOR-INFILTRATING LYMPHOCYTES ARE CORRELATED WITH RESPONSE TO NEOADJUVANT CHEMOTHERAPY IN TRIPLE-NEGATIVE BREAST CANCER	ONO M;TSUDA H;SHIMIZU C;YAMAMOTO S;SHIBATA T;YAMAMOTO H;HIRATA T;YONEMORI K;ANDO M;TAMURA K;KATSUMATA N;KINOSHITA T;TAKIGUCHI Y;TANZAWA H;FUJIWARA Y	BREAST CANCER RESEARCH AND TREATMENT	NATIONAL CANCER CENTER - JAPAN;NATIONAL CANCER CENTER - JAPAN;NATIONAL DEFENSE MEDICAL COLLEGE - JAPAN;NATIONAL CANCER CENTER - JAPAN;CHIBA UNIVERSITY;CHIBA UNIVERSITY	THE PURPOSE OF THE PRESENT STUDY WAS TO IDENTIFY HISTOLOGICAL SURROGATE PREDICTIVE MARKERS OF PATHOLOGICAL COMPLETE RESPONSE (PCR) TO NEOADJUVANT CHEMOTHERAPY (NAC) IN TRIPLE-NEGATIVE BREAST CANCER (TNBC). AMONG 474 PATIENTS WHO RECEIVED NAC AND SUBSEQUENT SURGICAL THERAPY FOR STAGE II-III INVASIVE BREAST CARCINOMA BETWEEN 1999 AND 2007, 102 (22%) HAD TNBC, AND 92 CORE NEEDLE BIOPSY (CNB) SPECIME…	10.1007/s10549-011-1554-7	ARTICLE	MINISTRY OF HEALTH, LABOR, AND WELFARE, JAPAN; MINISTRY OF EDUCATION, CULTURE, SPORTS, SCIENCE, AND TECHNOLOGY, JAPAN; PRINCESS TAKAMATSU CANCER RESEARCH FUND, JAPAN; GRANTS-IN-AID FOR SCIENTIFIC RESEARCH [22501039] FUNDING SOURCE: KAKEN
240	2017	DOSE-RESPONSE ASSOCIATION OF CD8<SUP>+</SUP> TUMOR-INFILTRATING LYMPHOCYTES AND SURVIVAL TIME IN HIGH-GRADE SEROUS OVARIAN CANCER	GOODE EL;BLOCK MS;KALLI KR;VIERKANT RA;CHEN WQ;FOGARTY ZC;GENTRY-MAHARAJ A;TOLOCZKO A;HEIN A;BOULIGNY AL;JENSEN A;OSORIO A;HARTKOPF AD;RYAN A;CHUDECKA-GLAZ A;MAGLIOCCO AM;HARTMANN A;JUNG AY;GAO B;HERNANDEZ BY;FRIDLEY BL;MCCAULEY BM;KENNEDY CJ;WANG C;KARPINSKYJ C;DE SOUSA CB;TIEZZI DG;WACHTER DL;HERPEL E;TARAN FA;MODUGNO F;NELSON G;LUBINSKI J;MENKISZAK J;ALSOP J;LESTER J;GARCÍA-DONAS J;NATION J;HU…	JAMA ONCOLOGY	MAYO CLINIC;MAYO CLINIC;UNIVERSITY OF CALGARY;UNIVERSITY OF CALGARY;UNIVERSITY OF LONDON;UNIVERSITY COLLEGE LONDON;POMERANIAN MEDICAL UNIVERSITY;UNIVERSITY OF ERLANGEN NUREMBERG;SPELMAN COLLEGE;DANISH CANCER SOCIETY;CENTRO NACIONAL DE INVESTIGACIONES ONCOLOGICAS (CNIO);CIBER - CENTRO DE INVESTIGACION BIOMEDICA EN RED;CIBERER;INSTITUTO DE SALUD CARLOS III;EBERHARD KARLS UNIVERSITY OF TUBINGEN;TUBI…	IMPORTANCE. CYTOTOXIC CD8(+) TUMOR-INFILTRATING LYMPHOCYTES (TILS) PARTICIPATE IN IMMUNE CONTROL OF EPITHELIAL OVARIAN CANCER; HOWEVER, LITTLE IS KNOWN ABOUT PROGNOSTIC PATTERNS OF CD8(+) TILS BY HISTOTYPE AND IN RELATION TO OTHER CLINICAL FACTORS. OBJECTIVE TO DEFINE THE PROGNOSTIC ROLE OF CDS TILS IN EPITHELIAL OVARIAN CANCER. DESIGN, SETTING. AND PARTICIPANTS THIS WAS A MULTICENTER OBSERVATION…	10.1001/jamaoncol.2017.3290	ARTICLE	CANADIAN INSTITUTES FOR HEALTH RESEARCH [MOP 86727]; BRAZILIAN NATIONAL COUNCIL FOR SCIENTIFIC AND TECHNOLOGICAL DEVELOPMENT [478416/2009-1]; CALGARY LABORATORY SERVICES INTERNAL RESEARCH COMPETITION [RS10-533]; GERMAN FEDERAL MINISTRY OF EDUCATION AND RESEARCH OF GERMANY [01 GB 9401]; GERMAN CANCER RESEARCH CENTER (DIKFZ); US NATIONAL CANCER INSTITUTE [K07-CA80668, P50-CA159981, R01CA095023]; NA…
239	2006	TUMOR-INFILTRATING T LYMPHOCYTES: FRIENDS OR FOES?	YU P;FU YX	LABORATORY INVESTIGATION	UNIVERSITY OF CHICAGO;UNIVERSITY OF CHICAGO	THE PROGNOSTIC SIGNIFICANCE OF TUMOR-INFILTRATING LYMPHOCYTES (TILS) HAS BEEN A LONGSTANDING TOPIC OF DEBATE. IN CASES WHERE TILS HAVE IMPROVED PATIENT OUTCOME, T LYMPHOCYTES ARE RECOGNIZED AS THE MAIN EFFECTORS OF ANTITUMOR IMMUNE RESPONSES. HOWEVER, RECENT STUDIES HAVE REVEALED THAT A SUBSET OF CD4(+) T CELLS, REFERRED TO AS CD4(+)CD25(+) REGULATORY T CELLS (TREG), MAY ACCUMULATE IN THE TUMOR E…	10.1038/labinvest.3700389	REVIEW
238	2010	CD8+ ENRICHED "YOUNG" TUMOR INFILTRATING LYMPHOCYTES CAN MEDIATE REGRESSION OF METASTATIC MELANOMA	DUDLEY ME;GROSS CA;LANGHAN MM;GARCIA MR;SHERRY RM;YANG JC;PHAN GQ;KAMMULA US;HUGHES MS;CITRIN DE;RESTIFO NP;WUNDERLICH JR;PRIETO PA;HONG JJ;LANGAN RC;ZLOTT DA;MORTON KE;WHITE DE;LAURENCOT CM;ROSENBERG SA	CLINICAL CANCER RESEARCH	NATIONAL INSTITUTES OF HEALTH (NIH) - USA;NIH NATIONAL CANCER INSTITUTE (NCI);NATIONAL INSTITUTES OF HEALTH (NIH) - USA;NIH NATIONAL CANCER INSTITUTE (NCI);NATIONAL INSTITUTES OF HEALTH (NIH) - USA	PURPOSE: TUMOR-INFILTRATING LYMPHOCYTES (TIL) AND INTERLEUKIN (IL)-2 ADMINISTERED FOLLOWING LYMPHODEPLETION CAN CAUSE THE DURABLE COMPLETE REGRESSION OF BULKY METASTATIC MELANOMA IN PATIENTS REFRACTORY TO APPROVED TREATMENTS. HOWEVER, THE GENERATION OF A UNIQUE TUMOR-REACTIVE TIL CULTURE FOR EACH PATIENT MAY BE PROHIBITIVELY DIFFICULT. WE THEREFORE INVESTIGATED THE CLINICAL AND IMMUNOLOGIC IMPACT…	10.1158/1078-0432.CCR-10-1297	ARTICLE	INTRAMURAL NIH HHS [ZIC BC011020-02, Z01 BC011020-01] FUNDING SOURCE: MEDLINE
234	1994	OLIGOCLONALITY OF TUMOR-INFILTRATING LYMPHOCYTES FROM HUMAN MELANOMAS	PUISIEUX I;EVEN J;PANNETIER C;JOTEREAU F;FAVROT M;KOURILSKY P	JOURNAL OF IMMUNOLOGY	INSTITUT NATIONAL DE LA SANTE ET DE LA RECHERCHE MEDICALE (INSERM);ASSISTANCE PUBLIQUE HOPITAUX PARIS (APHP);UNIVERSITE PARIS CITE;HOPITAL UNIVERSITAIRE COCHIN - APHP;PASTEUR NETWORK;UNIVERSITE PARIS CITE;INSTITUT PASTEUR PARIS;INSTITUT NATIONAL DE LA SANTE ET DE LA RECHERCHE MEDICALE (INSERM);INSTITUT NATIONAL DE LA SANTE ET DE LA RECHERCHE MEDICALE (INSERM)	A PCR-BASED METHOD THAT DETERMINES VDJ JUNCTION SIZE PATTERNS IN 24 HUMAN TCR VP SUBFAMILIES WAS USED TO ANALYZE T CELLS INFILTRATING SEQUENTIAL MALIGNANT MELANOMA BIOPSIES FOR THE PRESENCE OF CLONAL EXPANSIONS. INFILTRATING T CELL POPULATIONS WERE FOUND TO PRESENT CLONAL EXPANSIONS OVER A MORE OR LESS COMPLEX POLYCLONAL BACKGROUND. TWO CLONES FROM A SINGLE PATIENT WERE SEQUENCED AND DETECTED IN …		ARTICLE
232	1994	HISTOLOGICAL GRADE, PERINEURAL INFILTRATION, TUMOR-INFILTRATING LYMPHOCYTES AND APOPTOSIS AS DETERMINANTS OF LONG-TERM PROGNOSIS IN PROSTATIC ADENOCARCINOMA	VESALAINEN S;LIPPONEN P;TALJA M;SYRJANEN K	EUROPEAN JOURNAL OF CANCER	UNIVERSITY OF EASTERN FINLAND;UNIVERSITY OF EASTERN FINLAND	A SERIES OF 325 PROSTATIC ADENOCARCINOMAS WITH A LONG-TERM CLINICAL FOLLOW-UP WERE SUBJECTED TO LIGHT MICROSCOPIC ANALYSIS OF HISTOLOGICAL PROGNOSTIC FACTORS, INCLUDING THREE GRADING SYSTEMS (GLEASON SCORE, WHO GRADE, NUCLEAR GRADE), PERINEURAL INFILTRATION OF THE TUMOUR (PNI), TUMOUR INFILTRATING LYMPHOCYTES (TIL) AND THE PRESENCE OF APOPTOTIC CELLS (APO). ALL THREE HISTOLOGICAL CLASSIFICATIONS …	10.1016/0959-8049(94)E0159-2	ARTICLE
228	1993	CHARACTERIZATION OF INFLAMMATORY INFILTRATES IN CHRONIC CHAGASIC MYOCARDIAL LESIONS - PRESENCE OF TUMOR NECROSIS FACTOR-ALPHA+ CELLS AND DOMINANCE OF GRANZYME A+, CD8+ LYMPHOCYTES	REIS DD;JONES EM;TOSTES S;LOPES ER;GAZZINELLI G;COLLEY DG;MCCURLEY TL	AMERICAN JOURNAL OF TROPICAL MEDICINE AND HYGIENE	VANDERBILT UNIVERSITY;UNIVERSIDADE FEDERAL DO TRIANGULO MINEIRO;US DEPARTMENT OF VETERANS AFFAIRS;VETERANS HEALTH ADMINISTRATION (VHA);FUNDACAO OSWALDO CRUZ;VANDERBILT UNIVERSITY	THE INFLAMMATORY INFILTRATES IN THE HEART LESIONS OF CHRONIC CHAGASIC CARDIOMYOPATHY ARE COMPOSED PREDOMINANTLY OF SMALL LYMPHOCYTES WITH ADMIXED MACROPHAGES, PLASMA CELLS, AND SEGMENTED LEUKOCYTES. THE PHENOTYPES OF THE LYMPHOID CELLS IN THESE INFILTRATES OF HUMAN CHAPS' DISEASE HAVE NOT BEEN PREVIOUSLY DETAILED. WE USED A PANEL OF MONOCLONAL AND POLYCLONAL ANTIBODIES TO IMMUNOHISTOCHEMICALLY CH…	10.4269/ajtmh.1993.48.637	ARTICLE	NIAID NIH HHS [AI-26505] FUNDING SOURCE: MEDLINE
228	2007	TUMOR-INFILTRATING LYMPHOCYTES PREDICT SENTINEL LYMPH NODE POSITIVITY IN PATIENTS WITH CUTANEOUS MELANOMA	TAYLOR RC;PATEL A;PANAGEAS KS;BUSAM KJ;BRADY MS	JOURNAL OF CLINICAL ONCOLOGY	MEMORIAL SLOAN KETTERING CANCER CENTER;MEMORIAL SLOAN KETTERING CANCER CENTER;MEMORIAL SLOAN KETTERING CANCER CENTER	PURPOSE TUMOR-INFILTRATING LYMPHOCYTES (TILS) ARE CONSIDERED A MANIFESTATION OF THE HOST IMMUNE RESPONSE TO TUMOR, BUT THE INFLUENCE OF TILS ON OUTCOME REMAINS CONTROVERSIAL. STUDIES EVALUATING THE PROGNOSTIC SIGNIFICANCE OF TILS WERE PUBLISHED BEFORE ROUTINE EXAMINATION OF DRAINING LYMPH NODES BY SENTINEL LYMPH NODE (SLN) BIOPSY, THE MOST IMPORTANT PREDICTOR OF SURVIVAL IN PATIENTS WITH MELANOMA…	10.1200/JCO.2006.08.9755	ARTICLE
227	2006	AN INCREASE IN CD4+CD25+FOXP3+ REGULATORY T CELLS IN TUMOR-INFILTRATING LYMPHOCYTES OF HUMAN GLIOBLASTOMA MULTIFORME	EL ANDALOUSSI A;LESNIAK MS	NEURO-ONCOLOGY	UNIVERSITY OF CHICAGO	THE SUBPOPULATION OF CD4+CD25+ IMMUNOREGULATORY T (TR) CELLS CONSTITUTES 5%-10% OF CD4+ CELLS IN HUMANS. THESE CELLS PLAY A CRUCIAL ROLE IN THE CONTROL OF TUMOR IMMUNE RESPONSE. IN THIS STUDY, WE EVALUATED THE DISTRIBUTION OF TR CELLS IN TUMOR-INFILTRATING LYMPHOCYTES OF HUMAN GLIOBLASTOMA MULTIFORME AND EXAMINED THE DIFFERENCE BETWEEN THE BRAIN AND AUTOLOGOUS BLOOD WITH RESPECT TO TR CELLS. GLIO…	10.1215/15228517-2006-006	ARTICLE
227	2017	THE PROGNOSTIC ROLE OF TUMOR INFILTRATING T-LYMPHOCYTES IN SQUAMOUS CELL CARCINOMA OF THE HEAD AND NECK: A SYSTEMATIC REVIEW AND META-ANALYSIS	DE RUITER EJ;OOFT ML;DEVRIESE LA;WILLEMS SM	ONCOIMMUNOLOGY	UTRECHT UNIVERSITY;UTRECHT UNIVERSITY MEDICAL CENTER;UTRECHT UNIVERSITY;UTRECHT UNIVERSITY MEDICAL CENTER	BACKGROUND - THE PRESENCE OF TUMOR-INFILTRATING LYMPHOCYTES (TILS) IN THE TUMOR MICROENVIRONMENT IS ASSOCIATED WITH AN IMPROVED PROGNOSIS AND A BETTER RESPONSE TO THERAPY IN DIFFERENT TYPES OF CANCER. IN THIS SYSTEMATIC REVIEW AND META-ANALYSIS, WE INVESTIGATED THE PROGNOSTIC VALUE OF T CELLS IN HEAD AND NECK SQUAMOUS CELL CARCINOMA (HNSCC). METHODS - IN A SYSTEMATIC REVIEW,PUBMED AND EMBASE WERE…	10.1080/2162402X.2017.1356148	REVIEW	DUTCH CANCER SOCIETY [A6C 7072]
224	2016	DENSITY OF TUMOR-INFILTRATING LYMPHOCYTES CORRELATES WITH EXTENT OF BRAIN EDEMA AND OVERALL SURVIVAL TIME IN PATIENTS WITH BRAIN METASTASES	BERGHOFF AS;FUCHS E;RICKEN G;MLECNIK B;BINDEA G;SPANBERGER T;HACKL M;WIDHALM G;DIECKMANN K;PRAYER D;BILOCQ A;HEINZL H;ZIELINSKI C;BARTSCH R;BIRNER P;GALON J;PREUSSER M	ONCOIMMUNOLOGY	MEDICAL UNIVERSITY OF VIENNA;MEDICAL UNIVERSITY OF VIENNA;MEDICAL UNIVERSITY OF VIENNA;INSTITUT NATIONAL DE LA SANTE ET DE LA RECHERCHE MEDICALE (INSERM);SORBONNE UNIVERSITE;UNIVERSITE PARIS CITE;SORBONNE UNIVERSITE;UNIVERSITE PARIS CITE;UNIVERSITE PARIS CITE;INSTITUT NATIONAL DE LA SANTE ET DE LA RECHERCHE MEDICALE (INSERM);SORBONNE UNIVERSITE;MEDICAL UNIVERSITY OF VIENNA;MEDICAL UNIVERSITY OF V…	THE IMMUNE MICROENVIRONMENT OF THE BRAIN DIFFERS FROM THAT OF OTHER ORGANS AND THE ROLE OF TUMOR-INFILTRATING LYMPHOCYTES (TILS) IN BRAIN METASTASES (BM), ONE OF THE MOST COMMON AND DEVASTATING COMPLICATION OF CANCER, IS UNCLEAR. WE INVESTIGATED TIL SUBSETS AND THEIR PROGNOSTIC IMPACT IN 116 BM SPECIMENS USING IMMUNOHISTOCHEMISTRY FOR CD3, CD8, CD45RO, FOXP3, PD1 AND PD-L1. THE IMMUNOSCORE WAS CA…	10.1080/2162402X.2015.1057388	ARTICLE	NATIONAL CANCER INSTITUTE OF FRANCE (INCA); INSERM; CANCER RESEARCH FOR PERSONALIZED MEDICINE (CARPEM); PARIS ALLIANCE OF CANCER RESEARCH INSTITUTES (PACRI); LABEX IMMUNO-ONCOLOGY; INITIATIVE KREBSFORSCHUNG; HOCHSCHULJUBULAUMSSTIFTUNG
221	2015	PD-L1 PROTEIN EXPRESSION IN BREAST CANCER IS RARE, ENRICHED IN BASAL-LIKE TUMOURS AND ASSOCIATED WITH INFILTRATING LYMPHOCYTES	ALI HR;GLONT SE;BLOWS FM;PROVENZANO E;DAWSON SJ;LIU B;HILLER L;DUNN J;POOLE CJ;BOWDEN S;EARL HM;PHAROAH PDP;CALDAS C	ANNALS OF ONCOLOGY	CANCER RESEARCH UK;CRUK CAMBRIDGE INSTITUTE;UNIVERSITY OF CAMBRIDGE;UNIVERSITY OF CAMBRIDGE;CAMBRIDGE UNIVERSITY HOSPITALS NHS FOUNDATION TRUST;ADDENBROOKE'S HOSPITAL;UNIVERSITY OF CAMBRIDGE;UNIVERSITY OF CAMBRIDGE;CAMBRIDGE UNIVERSITY HOSPITALS NHS FOUNDATION TRUST;ADDENBROOKE'S HOSPITAL;UNIVERSITY OF CAMBRIDGE;UNIVERSITY OF WARWICK;UNIVERSITY OF BIRMINGHAM;CANCER RESEARCH UK;UNIVERSITY OF CAMBR…	BACKGROUND: EXPRESSION OF PROGRAMMED DEATH LIGAND 1 ( PD- L1) IN SOLID TUMOURS HAS BEEN SHOWN TO PREDICT WHETHER PATIENTS ARE LIKELY TO RESPOND TO ANTI- PD- L1 THERAPIES. TO ESTIMATE THE THERAPEUTIC POTENTIAL OF PD- L1 INHIBITION IN BREAST CANCER, WE EVALUATED THE PREVALENCE AND SIGNIFICANCE OF PD- L1 PROTEIN EXPRESSION IN A LARGE COLLECTION OF BREAST TUMOURS. PATIENTS AND METHODS: CORRELATIONS B…	10.1093/annonc/mdv192	ARTICLE	CANCER RESEARCH UK [C490/A10119, C490/A10124]; CAMBRIDGE EXPERIMENTAL CANCER MEDICINE CENTRE; NIHR CAMBRIDGE BIOMEDICAL RESEARCH CENTRE; PATHOLOGICAL SOCIETY OF GREAT BRITAIN AND NORTHERN IRELAND; ACADEMY OF MEDICAL SCIENCES, UK; MRC [MR/M008975/1] FUNDING SOURCE: UKRI
218	2015	PREVALENCE OF TUMOR-INFILTRATING LYMPHOCYTES AND PD-L1 EXPRESSION IN THE SOFT TISSUE SARCOMA MICROENVIRONMENT	D'ANGELO SP;SHOUSHTARI AN;AGARAM NP;KUK D;QIN LX;CARVAJAL RD;DICKSON MA;GOUNDER M;KEOHAN ML;SCHWARTZ GK;TAP WD	HUMAN PATHOLOGY	MEMORIAL SLOAN KETTERING CANCER CENTER;CORNELL UNIVERSITY;WEILL CORNELL MEDICINE;MEMORIAL SLOAN KETTERING CANCER CENTER;MEMORIAL SLOAN KETTERING CANCER CENTER;MEMORIAL SLOAN KETTERING CANCER CENTER;COLUMBIA UNIVERSITY	THE PROGNOSTIC AND PREDICTIVE IMPLICATIONS OF PROGRAMMED DEATH-LIGAND 1 (PD-L1) IS UNKNOWN IN SARCOMA. WE SOUGHT TO EXAMINE THE IMMUNE MILIEU IN SARCOMA SPECIMENS. WE EVALUATED PD-L1 EXPRESSION BY IMMUNOHISTOCHEMISTRY IN SARCOMA SPECIMENS AND QUANTIFIED TUMOR-INFILTRATING LYMPHOCYTES (TIL). WE CORRELATED EXPRESSION WITH CLINICAL PARAMETERS AND OUTCOMES. FIFTY SARCOMA PATIENTS TREATED AT MEMORIAL …	10.1016/j.humpath.2014.11.001	ARTICLE	CYCLE FOR SURVIVAL
214	2010	PROGRAMMED DEATH-1 UPREGULATION IS CORRELATED WITH DYSFUNCTION OF TUMOR-INFILTRATING CD8<SUP>+</SUP> T LYMPHOCYTES IN HUMAN NON-SMALL CELL LUNG CANCER	ZHANG Y;HUANG SD;GONG DJ;QIN YH;SHEN QA	CELLULAR & MOLECULAR IMMUNOLOGY	NAVAL MEDICAL UNIVERSITY;NAVAL MEDICAL UNIVERSITY	T-CELL TOLERANCE IS AN IMPORTANT MECHANISM FOR TUMOR ESCAPE, BUT THE MOLECULAR PATHWAYS INVOLVED IN T-CELL TOLERANCE REMAIN POORLY UNDERSTOOD. IT REMAINS UNKNOWN WHETHER THE INHIBITORY IMMUNORECEPTOR PROGRAMMED DEATH-1 (PD-1) PLAYS A ROLE IN CONDITIONS OF HUMAN NON-SMALL CELL LUNG CANCER (NSCLC). IN THIS STUDY, WE DETECTED PD-1 EXPRESSION ON CD8(+) T CELLS FROM HEALTHY CONTROL PERIPHERAL BLOOD MO…	10.1038/cmi.2010.28	ARTICLE	NATIONAL HIGH BIOTECHNOLOGY DEVELOPMENT PROGRAM OF CHINA [2006AA02A247]
214	2017	TUMOUR-INFILTRATING LYMPHOCYTES IN ADVANCED HER2-POSITIVE BREAST CANCER TREATED WITH PERTUZUMAB OR PLACEBO IN ADDITION TO TRASTUZUMAB AND DOCETAXEL: A RETROSPECTIVE ANALYSIS OF THE CLEOPATRA STUDY	LUEN SJ;SALGADO R;FOX S;SAVAS P;ENG-WONG J;CLARK E;KIERMAIER A;SWAIN SM;BASELGA J;MICHIELS S;LOI S	LANCET ONCOLOGY	UNIVERSITY OF MELBOURNE;PETER MACCALLUM CANCER CENTER;INSTITUT JULES BORDET;UNIVERSITE LIBRE DE BRUXELLES;ROCHE HOLDING;GENENTECH;ROCHE HOLDING;ROCHE HOLDING;GEORGETOWN UNIVERSITY;MEMORIAL SLOAN KETTERING CANCER CENTER;UNIVERSITE PARIS SACLAY;INSTITUT NATIONAL DE LA SANTE ET DE LA RECHERCHE MEDICALE (INSERM);UNICANCER;GUSTAVE ROUSSY;UNIVERSITE PARIS CITE	BACKGROUND HIGH QUANTITIES OF TUMOUR-INFILTRATING LYMPHOCYTES (TILS) IN PRIMARY HER2-POSITIVE BREAST CANCER ARE ASSOCIATED WITH IMPROVED PROGNOSIS AND RESPONSE TO THERAPY. WE AIMED TO INVESTIGATE THE PROGNOSTIC ROLE OF HOST ANTITUMOUR IMMUNITY AS REPRESENTED BY BASELINE QUANTITIES OF TILS IN PATIENTS WITH ADVANCED HER2-POSITIVE BREAST CANCER TREATED WITH EITHER PERTUZUMAB OR PLACEBO IN ADDITION T…	10.1016/s1470-2045(16)30631-3	ARTICLE	F HOFFMANN-LA ROCHE-GENENTECH; BREAST CANCER RESEARCH FOUNDATION
213	2020	PROGNOSTIC NUTRITIONAL INDEX, TUMOR-INFILTRATING LYMPHOCYTES, AND PROGNOSIS IN PATIENTS WITH ESOPHAGEAL CANCER	OKADOME K;BABA Y;YAGI T;KIYOZUMI Y;ISHIMOTO T;IWATSUKI M;MIYAMOTO Y;YOSHIDA N;WATANABE M;BABA H	ANNALS OF SURGERY	KUMAMOTO UNIVERSITY;JAPANESE FOUNDATION FOR CANCER RESEARCH	OBJECTIVE: TO DETERMINE WHETHER PROGNOSTIC NUTRITIONAL INDEX (PNI) AFFECTS CLINICAL OUTCOME THROUGH LOCAL IMMUNITY IN ESOPHAGEAL CANCERS. BACKGROUND: PNI IS AN INDICATOR OF NUTRITIONAL STATUS AND SYSTEMIC IMMUNE COMPETENCE, AND HAS ATTRACTED ATTENTION AS A PROGNOSTIC BIOMARKER. TUMOR-INFILTRATING LYMPHOCYTES (TILS) ARE A SPECIFIC HISTOLOGICAL FEATURE OF HUMAN CANCERS, REFLECTING AN INDIVIDUAL'S I…	10.1097/SLA.0000000000002985	ARTICLE	JAPAN SOCIETY FOR THE PROMOTION OF SCIENCE [17H04273, 17K19702, 17KK0195]; GRANTS-IN-AID FOR SCIENTIFIC RESEARCH [17KK0195, 17K19702] FUNDING SOURCE: KAKEN
210	2013	TUMOR-INFILTRATING LYMPHOCYTE GRADE IN PRIMARY MELANOMAS IS INDEPENDENTLY ASSOCIATED WITH MELANOMA-SPECIFIC SURVIVAL IN THE POPULATION-BASED GENES, ENVIRONMENT AND MELANOMA STUDY	THOMAS NE;BUSAM KJ;FROM L;KRICKER A;ARMSTRONG BK;ANTON-CULVER H;GRUBER SB;GALLAGHER RP;ZANETTI R;ROSSO S;DWYER T;VENN A;KANETSKY PA;GROBEN PA;HAO HL;ORLOW I;REINER AS;LUO L;PAINE S;OLLILA DW;WILCOX H;BEGG CB;BERWICK M	JOURNAL OF CLINICAL ONCOLOGY	UNIVERSITY OF NORTH CAROLINA;UNIVERSITY OF NORTH CAROLINA CHAPEL HILL;MEMORIAL SLOAN KETTERING CANCER CENTER;UNIVERSITY OF TORONTO;WOMENS COLLEGE HOSPITAL;BRITISH COLUMBIA CANCER AGENCY;UNIVERSITY OF SYDNEY;UNIVERSITY OF CALIFORNIA SYSTEM;UNIVERSITY OF CALIFORNIA IRVINE;UNIVERSITY OF CALIFORNIA SYSTEM;UNIVERSITY OF CALIFORNIA LOS ANGELES;WORLD HEALTH ORGANIZATION;INTERNATIONAL AGENCY FOR RESEARCH…	PURPOSE ALTHOUGH MOST HOSPITAL-BASED STUDIES SUGGEST MORE FAVORABLE SURVIVAL WITH TUMOR-INFILTRATING LYMPHOCYTES (TILS) PRESENT IN PRIMARY MELANOMAS, IT IS UNCERTAIN WHETHER TILS PROVIDE PROGNOSTIC INFORMATION BEYOND EXISTING MELANOMA STAGING DEFINITIONS. WE ADDRESSED THE ISSUE IN AN INTERNATIONAL POPULATION-BASED STUDY OF PATIENTS WITH SINGLE AND MULTIPLE PRIMARY MELANOMAS. PATIENTS AND METHODS …	10.1200/JCO.2013.51.3002	ARTICLE	NATIONAL CANCER INSTITUTE [R01CA112243, R01CA112524, R01CA112243-05S1, R01CA112524-05S2, CA098438, U01CA83180, P30CA016086]; UNIVERSITY OF SYDNEY MEDICAL FOUNDATION PROGRAM; MICHAEL SMITH FOUNDATION FOR HEALTH RESEARCH INFRASTRUCTURE AWARD
208	2008	MINIMALLY CULTURED TUMOR-INFILTRATING LYMPHOCYTES DISPLAY OPTIMAL CHARACTERISTICS FOR ADOPTIVE CELL THERAPY	TRAN KQ;ZHOU JH;DURFLINGER KH;LANGHAN MM;SHELTON TE;WUNDERLICH JR;ROBBINS PF;ROSENBERG SA;DUDLEY ME	JOURNAL OF IMMUNOTHERAPY	NATIONAL INSTITUTES OF HEALTH (NIH) - USA;NIH NATIONAL CANCER INSTITUTE (NCI);UNIVERSITY OF SOUTH CAROLINA SYSTEM;UNIVERSITY OF SOUTH CAROLINA COLUMBIA	ADOPTIVE CELL THERAPY (ACT) WITH TUMOR-REACTIVE LYMPHOCYTES IN PATIENTS WITH REFRACTORY MELANOMA CAN RESULT IN TUMOR REGRESSION AND PROLONGED SURVIVAL. GENERATING TUMOR-REACTIVE LYMPHOCYTE CULTURES IS TECHNICALLY DIFFICULT AND RESOURCE INTENSIVE; THESE LIMITATIONS HAVE RESTRICTED THE WIDESPREAD APPLICATION OF ACT. TUMOR-INFILTRATING LYMPHOCYTES (TIL) FROM MELANOMA CONTAIN TUMOR ANTIGEN-REACTIVE C…	10.1097/CJI.0b013e31818403d5	ARTICLE	INTRAMURAL NIH HHS [Z99 CA999999] FUNDING SOURCE: MEDLINE
208	2013	TUMOR INFILTRATING PD1-POSITIVE LYMPHOCYTES AND THE EXPRESSION OF PD-L1 PREDICT POOR PROGNOSIS OF SOFT TISSUE SARCOMAS	KIM JR;MOON YJ;KWON KS;BAE JS;WAGLE S;KIM KM;PARK HS;LEE H;MOON WS;CHUNG MJ;KANG MJ;JANG KY	PLOS ONE	JEONBUK NATIONAL UNIVERSITY;JEONBUK NATIONAL UNIVERSITY;JEONBUK NATIONAL UNIVERSITY;JEONBUK NATIONAL UNIVERSITY	RECENTLY, THE POSSIBILITY OF PD1 PATHWAY-TARGETED THERAPY HAS BEEN EXTENSIVELY STUDIED IN VARIOUS HUMAN MALIGNANT TUMORS. HOWEVER, NO PREVIOUS STUDY HAS INVESTIGATED THEIR POTENTIAL APPLICATION FOR SOFT-TISSUE SARCOMAS (STS). IN THIS STUDY, WE EVALUATED THE CLINICAL IMPACT OF INTRA-TUMORAL INFILTRATION OF PD1-POSITIVE LYMPHOCYTES AND PD-L1 EXPRESSION IN TUMOR CELLS IN 105 CASES OF STS. INTRA-TUMO…	10.1371/journal.pone.0082870	ARTICLE	NATIONAL RESEARCH FOUNDATION OF KOREA (NRF) GRANT; KOREA GOVERNMENT (MEST) [2011-0028928]; KOREA GOVERNMENT [2011-0028928]
203	2016	LONG-LASTING COMPLETE RESPONSES IN PATIENTS WITH METASTATIC MELANOMA AFTER ADOPTIVE CELL THERAPY WITH TUMOR-INFILTRATING LYMPHOCYTES AND AN ATTENUATED IL2 REGIMEN	ANDERSEN R;DONIA M;ELLEBAEK E;BORCH TH;KONGSTED P;IVERSEN TZ;HÖLMICH LR;HENDEL HW;MET Ö;ANDERSEN MH;STRATEN PT;SVANE IM	CLINICAL CANCER RESEARCH	UNIVERSITY OF COPENHAGEN;HERLEV AND GENTOFTE HOSPITAL;UNIVERSITY OF COPENHAGEN;HERLEV AND GENTOFTE HOSPITAL;UNIVERSITY OF COPENHAGEN;HERLEV AND GENTOFTE HOSPITAL;UNIVERSITY OF COPENHAGEN;HERLEV AND GENTOFTE HOSPITAL	PURPOSE: ADOPTIVE CELL TRANSFER THERAPY (ACT) BASED ON AUTOLOGOUS TUMOR-INFILTRATING LYMPHOCYTES (TIL) HAS ACHIEVED IMPRESSIVE CLINICAL RESULTS IN SEVERAL PHASE I AND II TRIALS PERFORMED OUTSIDE OF EUROPE. ALTHOUGH TRANSIENT, THE TOXICITIES ASSOCIATED WITH HIGH-DOSE (HD) BOLUS IL2 CLASSICALLY ADMINISTERED TOGETHER WITH TILS ARE SEVERE. TO FURTHER SCRUTINIZE WHETHER SIMILAR RESULTS CAN BE ACHIEVED…	10.1158/1078-0432.CCR-15-1879	ARTICLE	AASE AND EJNER DANIELSENS FOUNDATION; DANISH CANCER SOCIETY; LUNDBECK FOUNDATION; CAPITAL REGION OF DENMARK RESEARCH FOUNDATION

## Sheet: CorrAuthCountries
Country	Articles	Articles %	SCP	MCP	MCP %
USA	44	44	39	5	11.3636
AUSTRALIA	7	7	1	6	85.7143
JAPAN	6	6	6	0	0
CANADA	5	5	5	0	0
NETHERLANDS	5	5	5	0	0
BELGIUM	3	3	0	3	100
ITALY	3	3	0	3	100
KOREA	3	3	3	0	0
UNITED KINGDOM	3	3	1	2	66.6667
AUSTRIA	2	2	0	2	100
CHINA	2	2	2	0	0
FRANCE	2	2	1	1	50
GERMANY	2	2	1	1	50
BRAZIL	1	1	0	1	100
DENMARK	1	1	1	0	0
FINLAND	1	1	1	0	0
IRELAND	1	1	1	0	0
ISRAEL	1	1	0	1	100
SPAIN	1	1	0	1	100
SWITZERLAND	1	1	0	1	100

## Sheet: MostRelAffiliations
Affiliation	Articles
HARVARD UNIVERSITY	32
INSTITUT JULES BORDET	25
NATIONAL INSTITUTES OF HEALTH (NIH) - USA	25
UNICANCER	24
NIH NATIONAL CANCER INSTITUTE (NCI)	21
UNIVERSITY OF BRITISH COLUMBIA	21
UNIVERSITY OF TEXAS SYSTEM	21
PETER MACCALLUM CANCER CENTER	20
UTMD ANDERSON CANCER CENTER	20
GUSTAVE ROUSSY	19
INSTITUT NATIONAL DE LA SANTE ET DE LA RECHERCHE MEDICALE (INSERM)	19
MEMORIAL SLOAN KETTERING CANCER CENTER	18
NEW YORK UNIVERSITY	18
UNIVERSITE LIBRE DE BRUXELLES	18
UNIVERSITY OF MILAN	18
MEDICAL UNIVERSITY OF VIENNA	17
UNIVERSITE PARIS SACLAY	17
VANDERBILT UNIVERSITY	17
UNIVERSITE PARIS CITE	15
UNIVERSITY OF MELBOURNE	14
UNIVERSITY OF CAMBRIDGE	13
FREE UNIVERSITY OF BERLIN	12
HUMBOLDT UNIVERSITY OF BERLIN	12
UNIVERSITY OF SYDNEY	12
BRITISH COLUMBIA CANCER AGENCY	11
CHARITE UNIVERSITATSMEDIZIN BERLIN	11
DANA-FARBER CANCER INSTITUTE	11
HARVARD MEDICAL SCHOOL	11
IRCCS EUROPEAN INSTITUTE OF ONCOLOGY (IEO)	11
BERLIN INSTITUTE OF HEALTH	10
CORNELL UNIVERSITY	10
FONDAZIONE IRCCS ISTITUTO NAZIONALE TUMORI MILAN	9
GERMAN CANCER RESEARCH CENTER (DKFZ)	9
HELMHOLTZ ASSOCIATION	9
STANFORD UNIVERSITY	9
WEILL CORNELL MEDICINE	9
YALE UNIVERSITY	9
ALBERT EINSTEIN COLLEGE OF MEDICINE	8
CHAIM SHEBA MEDICAL CENTER	8
MAYO CLINIC	8
MONTEFIORE MEDICAL CENTER	8
NETHERLANDS CANCER INSTITUTE	8
PENNSYLVANIA COMMONWEALTH SYSTEM OF HIGHER EDUCATION (PCSHE)	8
RUPRECHT KARLS UNIVERSITY HEIDELBERG	8
UNIVERSITY OF GRONINGEN	8
UNIVERSITY OF PITTSBURGH	8
UNIVERSITY OF VICTORIA	8
GERMAN BREAST GROUP	7
SEOUL NATIONAL UNIVERSITY (SNU)	7
UNIVERSITY OF CALIFORNIA SYSTEM	7
UNIVERSITY OF SOUTHAMPTON	7
YESHIVA UNIVERSITY	7
BETH ISRAEL DEACONESS MEDICAL CENTER	6
INDIANA UNIVERSITY INDIANAPOLIS	6
INDIANA UNIVERSITY SYSTEM	6
IRCCS ISTITUTO ONCOLOGICO VENETO (IOV)	6
NSW HEALTH	6
UNIVERSITE PARIS-EST-CRETEIL-VAL-DE-MARNE (UPEC)	6
UNIVERSITY OF COPENHAGEN	6
UNIVERSITY OF MICHIGAN	6
UNIVERSITY OF MICHIGAN SYSTEM	6
BRIGHAM AND WOMEN'S HOSPITAL	5
HERLEV AND GENTOFTE HOSPITAL	5
KU LEUVEN	5
MASSACHUSETTS GENERAL HOSPITAL	5
ROCHE HOLDING	5
ROSWELL PARK COMPREHENSIVE CANCER CENTER	5
UNIVERSITY HOSPITAL SOUTHAMPTON NHS FOUNDATION TRUST	5
UNIVERSITY OF EASTERN FINLAND	5
UNIVERSITY OF PADUA	5
UNIVERSITY OF QUEENSLAND	5
BROWN UNIVERSITY	4
CANCER RESEARCH UK	4
CENTRE JEAN PERRIN	4
FRED HUTCHINSON CANCER CENTER	4
HOKKAIDO UNIVERSITY	4
JEONBUK NATIONAL UNIVERSITY	4
LEIDEN UNIVERSITY	4
LEIDEN UNIVERSITY MEDICAL CENTER (LUMC)	4
LIFESPAN HEALTH RHODE ISLAND	4
MARIA SKLODOWSKA-CURIE NATIONAL RESEARCH INSTITUTE OF ONCOLOGY	4
UIT THE ARCTIC UNIVERSITY OF TROMSO	4
UNIVERSITY OF ERLANGEN NUREMBERG	4
UNIVERSITY OF PENNSYLVANIA	4
VITA-SALUTE SAN RAFFAELE UNIVERSITY	4
WESTMEAD HOSPITAL	4
YONSEI UNIVERSITY	4
YONSEI UNIVERSITY HEALTH SYSTEM	4
ADDENBROOKE'S HOSPITAL	3
ASSISTANCE PUBLIQUE HOPITAUX PARIS (APHP)	3
AUTONOMOUS UNIVERSITY OF MADRID	3
BREAST INTERNATIONAL GROUP	3
CAMBRIDGE UNIVERSITY HOSPITALS NHS FOUNDATION TRUST	3
CLINIQUES UNIVERSITAIRES SAINT-LUC	3
CRUK CAMBRIDGE INSTITUTE	3
FUNDACION JIMENEZ DIAZ	3
GARVAN INSTITUTE OF MEDICAL RESEARCH	3
GENENTECH	3
KUOPIO UNIVERSITY HOSPITAL	3
KYOTO UNIVERSITY	3
LA TROBE UNIVERSITY	3
LEIDEN UNIVERSITY - EXCL LUMC	3
NATIONAL CANCER CENTER - JAPAN	3
NATIONAL SURGICAL ADJUVANT BREAST AND BOWEL PROJECT	3
NIH CLINICAL CENTER (CC)	3
NOVARTIS	3
SORBONNE UNIVERSITE	3
STATE UNIVERSITY OF NEW YORK (SUNY) STONY BROOK	3
STATE UNIVERSITY OF NEW YORK (SUNY) SYSTEM	3
UNIVERSITE CATHOLIQUE LOUVAIN	3
UNIVERSITE CLERMONT AUVERGNE (UCA)	3
UNIVERSITY HOSPITAL LEUVEN	3
UNIVERSITY OF CALGARY	3
UNIVERSITY OF CALIFORNIA SAN DIEGO	3
UNIVERSITY OF CHICAGO	3
UNIVERSITY OF KIEL	3
UNIVERSITY OF NOTTINGHAM	3
ALBANY MEDICAL COLLEGE	2
ASTRAZENECA	2
AUSTIN RESEARCH INSTITUTE	2
BROAD INSTITUTE	2
CEDARS SINAI MEDICAL CENTER	2
CENTRE HOSPITALIER UNIVERSITAIRE VAUDOIS (CHUV)	2
CHIBA UNIVERSITY	2
CHINA MEDICAL UNIVERSITY	2
CYTEL	2
EBERHARD KARLS UNIVERSITY HOSPITAL	2
EBERHARD KARLS UNIVERSITY OF TUBINGEN	2
EMORY UNIVERSITY	2
FLOREY INSTITUTE OF NEUROSCIENCE AND MENTAL HEALTH	2
GOETHE UNIVERSITY FRANKFURT	2
H LEE MOFFITT CANCER CENTER AND RESEARCH INSTITUTE	2
HELIOS KLINIKEN	2
HELSINKI UNIVERSITY CENTRAL HOSPITAL	2
HOPITAL UNIVERSITAIRE HENRI-MONDOR - APHP	2
HOSPITAL CLINIC DE BARCELONA	2
HOSPITAL UNIVERSITARIO 12 DE OCTUBRE	2
ICAHN SCHOOL OF MEDICINE AT MOUNT SINAI	2
IDIBAPS	2
IRCCS CA GRANDA OSPEDALE MAGGIORE POLICLINICO	2
KANSAI MEDICAL UNIVERSITY	2
KLINIKEN ESSEN-MITTE	2
LUDWIG INSTITUTE FOR CANCER RESEARCH	2
MASSACHUSETTS INSTITUTE OF TECHNOLOGY (MIT)	2
MEDICAL UNIVERSITY OF GRAZ	2
MEDIMMUNE	2
MELBOURNE HEALTH	2
MERCK AND COMPANY	2
NAVAL MEDICAL UNIVERSITY	2
NOTTINGHAM UNIVERSITY HOSPITAL NHS TRUST	2
NYU LANGONE MEDICAL CENTER	2
PATHOL LAB	2
POMERANIAN MEDICAL UNIVERSITY	2
QATAR FOUNDATION (QF)	2
QIMR BERGHOFER MEDICAL RESEARCH INSTITUTE	2
RADBOUD UNIVERSITY NIJMEGEN	2
RHODE ISLAND HOSPITAL	2
ROYAL BRISBANE AND WOMEN'S HOSPITAL	2
ROYAL MELBOURNE HOSPITAL	2
ROYAL PRINCE ALFRED HOSPITAL	2
SA PATHOLOGY	2
SAN GERARDO HOSPITAL	2
SANA KLINIKUM OFFENBACH	2
SCHLESWIG HOLSTEIN UNIVERSITY HOSPITAL	2
ST VINCENT'S HEALTH	2
ST VINCENT'S HOSPITAL MELBOURNE	2
STONY BROOK UNIVERSITY HOSPITAL	2
TAMPERE UNIVERSITY	2
TAMPERE UNIVERSITY HOSPITAL	2
UNIVERSITY COLLEGE CORK	2
UNIVERSITY HOSPITAL OF NORTH NORWAY	2
UNIVERSITY OF ADELAIDE	2
UNIVERSITY OF BARCELONA	2
UNIVERSITY OF BASEL	2
UNIVERSITY OF CALIFORNIA LOS ANGELES	2
UNIVERSITY OF COLORADO ANSCHUTZ MEDICAL CAMPUS	2
UNIVERSITY OF COLORADO SYSTEM	2
UNIVERSITY OF HELSINKI	2
UNIVERSITY OF LAUSANNE	2
UNIVERSITY OF LONDON	2
UNIVERSITY OF NEW MEXICO	2
UNIVERSITY OF OTTAWA	2
UNIVERSITY OF TORONTO	2
UNIVERSITY OF WASHINGTON	2
UNIVERSITY OF WASHINGTON SEATTLE	2
UTRECHT UNIVERSITY	2
UTRECHT UNIVERSITY MEDICAL CENTER	2
VALL D'HEBRON INSTITUT D'ONCOLOGIA (VHIO)	2
WASHINGTON UNIVERSITY (WUSTL)	2
WEILL CORNELL MEDICAL COLLEGE QATAR	2
WESTERN SYDNEY UNIVERSITY	2
WORLD HEALTH ORGANIZATION	2
ALBERTA HEALTH SERVICES (AHS)	1
ALL-IRELAND COOPERATIVE ONCOLOGY RESEARCH GROUP	1
ANGELES CLINIC AND RESEARCH INSTITUTE	1
ASAN MEDICAL CENTER	1
ASBESTOS DISEASES RESEARCH INSTITUTE	1
BARTS HEALTH NHS TRUST	1
BREAST CANCER TRIALS AUSTRALIA	1
CANCER RESEARCH CENTER OF HAWAII	1
CAPITAL MEDICAL UNIVERSITY	1
CELL SIGNALING TECHNOLOGY	1
CENTRO NACIONAL DE INVESTIGACIONES ONCOLOGICAS (CNIO)	1
CHRIS O'BRIEN LIFEHOUSE	1
CIBER - CENTRO DE INVESTIGACION BIOMEDICA EN RED	1
CIBERER	1
COLUMBIA UNIVERSITY	1
CREIGHTON UNIVERSITY	1
DANISH CANCER SOCIETY	1
DAVID GEFFEN SCHOOL OF MEDICINE AT UCLA	1
DUPONT	1
EGYPTIAN KNOWLEDGE BANK (EKB)	1
FOUNDATION MEDICINE	1
FOX CHASE CANCER CENTER	1
FRED HUTCHINSON CANC RES CTR	1
FUNDACAO OSWALDO CRUZ	1
GENOMIC HEALTH	1
GEORGETOWN UNIVERSITY	1
GLAXOSMITHKLINE	1
GLENOLDEN LAB	1
HEINRICH HEINE UNIVERSITY DUSSELDORF	1
HOPITAL MARIE LANNELONGUE	1
HOPITAL UNIVERSITAIRE AMBROISE-PARE - APHP	1
HOPITAL UNIVERSITAIRE COCHIN - APHP	1
HOSPITAL UNIVERSITARIO RAMON Y CAJAL	1
INSTITUT PASTEUR PARIS	1
INSTITUTE FOR SYSTEMS BIOLOGY (ISB)	1
INSTITUTE MUTUALISTE MONTSOURIS	1
INSTITUTO DE SALUD CARLOS III	1
INSTITUTO NACIONAL DE ENFERMEDADES NEOPLASICAS	1
INTERNATIONAL AGENCY FOR RESEARCH ON CANCER (IARC)	1
INTERNATIONAL BREAST CANCER STUDY GROUP	1
INTERNATIONAL DRUG DEVELOPMENT INSTITUTE	1
IRCCS OSPEDALE SAN RAFFAELE	1
ISTITUTO SUPERIORE DI SANITA (ISS)	1
JAPANESE FOUNDATION FOR CANCER RESEARCH	1
JOHANNES GUTENBERG UNIVERSITY OF MAINZ	1
JOHNS HOPKINS UNIVERSITY	1
KAROLINSKA INSTITUTET	1
KUMAMOTO UNIVERSITY	1
KUNMING MEDICAL UNIVERSITY	1
KYUNGPOOK NATIONAL UNIVERSITY	1
LEIDEN UNIVERSITY -EXCL LUMC	1
MAGEE-WOMENS RESEARCH INSTITUTE	1
MAINE MEDICAL CENTER	1
MANSOURA UNIVERSITY	1
MEDICAL UNIVERSITY OF SOUTH CAROLINA	1
MELANOMA INSTITUTE AUSTRALIA	1
NATIONAL DEFENSE MEDICAL COLLEGE - JAPAN	1
NATIONAL INSTITUTE OF ONCOLOGY HUNGARY	1
NEW JERSEY DEPARTMENT OF HEALTH AND SENIOR SERVICES	1
NORTHSHORE UNIVERSITY HEALTH SYSTEM	1
NOTREPORTED	1
OLIVIA NEWTON-JOHN CANCER RESEARCH INSTITUTE	1
PASTEUR NETWORK	1
PRATO HOSPITAL	1
QUEEN MARY UNIVERSITY LONDON	1
RIGSHOSPITALET	1
ROYAL ALEXANDRA HOSPITAL	1
SA (CORRESPONDING AUTHOR)	1
SAMSUNG MEDICAL CENTER	1
SAN PAOLO-POLO UNIVERSITARIA HOSPITAL	1
SPELMAN COLLEGE	1
SUNGKYUNKWAN UNIVERSITY (SKKU)	1
TECHNICAL UNIVERSITY OF MUNICH	1
TEL AVIV UNIVERSITY	1
TOKYO MEDICAL AND DENTAL UNIVERSITY (TMDU)	1
TOKYO MEDICAL UNIVERSITY	1
TUBINGEN UNIVERSITY CHILDRENS HOSPITAL	1
ULM UNIVERSITY	1
UNITED STATES PUBLIC HEALTH SERVICE	1
UNIVERSIDAD DE ALCALA	1
UNIVERSIDADE DE SAO PAULO	1
UNIVERSIDADE FEDERAL DO TRIANGULO MINEIRO	1
UNIVERSITA DI MODENA E REGGIO EMILIA	1
UNIVERSITA DI MODENA E REGGIO EMILIA HOSPITAL	1
UNIVERSITY COLLEGE LONDON	1
UNIVERSITY HEALTH NETWORK TORONTO	1
UNIVERSITY MEDICAL CENTER HAMBURG-EPPENDORF	1
UNIVERSITY OF BIRMINGHAM	1
UNIVERSITY OF CALIFORNIA IRVINE	1
UNIVERSITY OF CALIFORNIA LOS ANGELES MEDICAL CENTER	1
UNIVERSITY OF CALIFORNIA SAN FRANCISCO	1
UNIVERSITY OF HAMBURG	1
UNIVERSITY OF HAWAII SYSTEM	1
UNIVERSITY OF MILANO-BICOCCA	1
UNIVERSITY OF NEW SOUTH WALES SYDNEY	1
UNIVERSITY OF NORTH CAROLINA	1
UNIVERSITY OF NORTH CAROLINA CHAPEL HILL	1
UNIVERSITY OF SOUTH CAROLINA COLUMBIA	1
UNIVERSITY OF SOUTH CAROLINA SYSTEM	1
UNIVERSITY OF TEXAS HEALTH SCIENCE CENTER HOUSTON	1
UNIVERSITY OF TEXAS SCHOOL PUBLIC HEALTH	1
UNIVERSITY OF ULSAN	1
UNIVERSITY OF WARWICK	1
UNIVERSITY OF YAMANASHI	1
UNIVERSITY OF ZURICH	1
UNIVERSITY ZURICH HOSPITAL	1
US DEPARTMENT OF VETERANS AFFAIRS	1
VETERANS HEALTH ADMINISTRATION (VHA)	1
WESTMEAD INSTITUTE FOR MEDICAL RESEARCH	1
WOMENS COLLEGE HOSPITAL	1

## Sheet: AuthorLocImpact
Author	h_index	g_index	m_index	TC	NP	PY_start
ROSENBERG SA	21	21	0.538462	12127	21	1986
LOI S	11	11	0.916667	7736	11	2013
DENKERT C	10	10	0.909091	7573	10	2014
SALGADO R	10	10	0.833333	6959	10	2013
MICHIELS S	8	8	0.666667	4546	8	2013
SOTIRIOU C	8	8	0.666667	6837	8	2013
YANG JC	8	8	0.210526	5278	8	1987
ADAMS S	7	7	0.636364	5046	7	2014
DEMARIA S	7	7	0.291667	4906	7	2001
LOIBL S	7	7	0.636364	6237	7	2014
NELSON BH	7	7	0.466667	2576	7	2010
TOPALIAN SL	7	7	0.184211	5585	7	1987
DUDLEY ME	6	6	0.272727	1757	6	2003
ROBBINS PF	6	6	0.193548	2581	6	1994
VIALE G	6	6	0.5	4767	6	2013
BADVE S	5	5	0.5	3701	5	2015
DIECI MV	5	5	0.454545	2007	5	2014
KLAUSCHEN F	5	5	0.5	4983	5	2015
PRUNERI G	5	5	0.5	3701	5	2015
SAVAS P	5	5	0.5	1961	5	2015
SIRTAINE N	5	5	0.416667	5120	5	2013
WIENERT S	5	5	0.5	3986	5	2015
APPELLA E	4	4	0.129032	2119	4	1994
BOSSUYT V	4	4	0.4	1490	4	2015
CRISCITIELLO C	4	4	0.363636	3243	4	2014
KAWAKAMI Y	4	4	0.129032	2119	4	1994
NIELSEN T	4	4	0.4	3209	4	2015
PENAULT-LLORCA F	4	4	0.4	3209	4	2015
PREUSSER M	4	4	0.4	1549	4	2015
SOLOMON D	4	4	0.105263	3393	4	1987
WATSON PH	4	4	0.285714	1599	4	2011
WHITE DE	4	4	0.108108	3345	4	1988
WUNDERLICH JR	4	4	0.181818	1233	4	2003
ALLISON KH	3	3	0.3	2920	3	2015
ANDRÉ F	3	3	0.3	1680	3	2015
BROCK J	3	3	0.3	2920	3	2015
CURIGLIANO G	3	3	0.272727	1226	3	2014
ESTRADA MV	3	3	0.333333	1299	3	2016
FINEBERG S	3	3	0.375	1192	3	2017
FLORIS G	3	3	0.3	2920	3	2015
HEWITT S	3	3	0.375	1192	3	2017
HUGHES MS	3	3	0.2	760	3	2010
IGNATIADIS M	3	3	0.3	2920	3	2015
KAMMULA US	3	3	0.2	760	3	2010
KIM SR	3	3	0.375	1192	3	2017
KOS Z	3	3	0.3	2920	3	2015
LACROIX-TRIKI M	3	3	0.375	1395	3	2017
LANGHAN MM	3	3	0.176471	698	3	2008
LOTZE MT	3	3	0.0810811	3549	3	1988
LUEN SJ	3	3	0.375	1117	3	2017
MILNE K	3	3	0.214286	1008	3	2011
MORGAN RA	3	3	0.0857143	1600	3	1990
NIJMAN HW	3	3	0.1875	1686	3	2009
NUCIFORO P	3	3	0.3	1351	3	2015
PICCART MJ	3	3	0.25	2692	3	2013
RESTIFO NP	3	3	0.2	760	3	2010
RIMM D	3	3	0.375	1192	3	2017
RIMM DL	3	3	0.3	2711	3	2015
ROJO F	3	3	0.375	1192	3	2017
SAKAGUCHI K	3	3	0.0967742	1658	3	1994
SEIPP CA	3	3	0.0810811	3279	3	1988
SHELTON TE	3	3	0.136364	995	3	2003
SHERRY RM	3	3	0.2	760	3	2010
SINGH B	3	3	0.375	1192	3	2017
SINN P	3	3	0.3	2303	3	2015
SPARANO J	3	3	0.3	2920	3	2015
SYMMANS F	3	3	0.375	1192	3	2017
TERNES N	3	3	0.375	1192	3	2017
THOMPSON EA	3	3	0.3	2920	3	2015
VINGIANI A	3	3	0.375	1395	3	2017
WILLARD-GALLO K	3	3	0.3	2920	3	2015
ALLORY Y	2	2	0.25	903	2	2017
ANDRE F	2	2	0.181818	815	2	2014
BALCH CM	2	2	0.0540541	639	2	1988
BALKO J	2	2	0.25	903	2	2017
BASELGA J	2	2	0.2	662	2	2015
BEDRI S	2	2	0.25	903	2	2017
BERGHOFF AS	2	2	0.2	646	2	2015
BLOHMER JU	2	2	0.2	2063	2	2015
BRCIC I	2	2	0.25	903	2	2017
BURCHARDI N	2	2	0.25	903	2	2017
BUSAM KJ	2	2	0.111111	438	2	2007
CASCINELLI N	2	2	0.0689655	1121	2	1996
CHMIELIK E	2	2	0.25	903	2	2017
CHRISTIE M	2	2	0.25	903	2	2017
CITRIN DE	2	2	0.133333	490	2	2010
CLEMENTE CG	2	2	0.0689655	1121	2	1996
COLPAERT C	2	2	0.25	903	2	2017
COMERMA L	2	2	0.25	903	2	2017
D'ANDREA AD	2	2	0.2	914	2	2015
DAEMEN T	2	2	0.125	1284	2	2009
DARB-ESFAHANI S	2	2	0.2	2063	2	2015
DE AZAMBUJA E	2	2	0.166667	1683	2	2013
DE WIND R	2	2	0.25	903	2	2017
DELEEUW RJ	2	2	0.153846	669	2	2012
DIECKMANN K	2	2	0.2	646	2	2015
DISIS ML	2	2	0.222222	895	2	2016
ELIYAHU S	2	2	0.0645161	1366	2	1994
EMANCIPATOR K	2	2	0.25	903	2	2017
EVEN J	2	2	0.0645161	769	2	1994
FARSHID G	2	2	0.25	903	2	2017
FASCHING PA	2	2	0.25	1526	2	2017
FOX SB	2	2	0.25	903	2	2017
GAIRE F	2	2	0.25	903	2	2017
GANDHI L	2	2	0.25	903	2	2017
GEVAERT T	2	2	0.25	903	2	2017
GILTNANE J	2	2	0.25	903	2	2017
GNJATIC S	2	2	0.1	2304	2	2005
GONZALEZ-ERICSSON PI	2	2	0.25	903	2	2017
GOODEN MJM	2	2	0.125	1284	2	2009
GOUBAR A	2	2	0.181818	751	2	2014
HAINFELLNER J	2	2	0.25	903	2	2017
HARTMANN A	2	2	0.25	1526	2	2017
HENDRY S	2	2	0.25	903	2	2017
HIRSCH F	2	2	0.25	903	2	2017
HORLINGS HM	2	2	0.25	903	2	2017
HOWITT BE	2	2	0.2	914	2	2015
ITOH K	2	2	0.0540541	639	2	1988
JACKISCH C	2	2	0.2	2063	2	2015
JOENSUU H	2	2	0.181818	1457	2	2014
JOHN T	2	2	0.25	903	2	2017
JOHNSON DB	2	2	0.25	903	2	2017
JUCO JW	2	2	0.25	903	2	2017
JUNGBLUTH AA	2	2	0.1	2304	2	2005
KELLOKUMPU-LEHTINEN PL	2	2	0.181818	1457	2	2014
KOEPPEN H	2	2	0.25	903	2	2017
KONSTANTINOPOULOS PA	2	2	0.2	914	2	2015
KORSKI K	2	2	0.25	903	2	2017
KOST SE	2	2	0.153846	756	2	2012
KÜMMEL S	2	2	0.2	2063	2	2015
LAKHANI S	2	2	0.25	903	2	2017
LARSIMONT D	2	2	0.25	903	2	2017
LEE HE	2	2	0.117647	488	2	2008
LEFFERS N	2	2	0.125	1284	2	2009
LO A	2	2	0.25	903	2	2017
MATULONIS UA	2	2	0.2	914	2	2015
MOREIRA A	2	2	0.25	903	2	2017
MORTON KE	2	2	0.133333	490	2	2010
MUUL LM	2	2	0.0526316	705	2	1987
O'TOOLE S	2	2	0.25	903	2	2017
OLD LJ	2	2	0.1	2304	2	2005
PACKARD BS	2	2	0.0540541	2359	2	1988
PAIK S	2	2	0.25	903	2	2017
PEREZ EA	2	2	0.181818	2971	2	2014
PFITZNER BM	2	2	0.2	2063	2	2015
PHAN GQ	2	2	0.133333	508	2	2010
PHAROAH PDP	2	2	0.2	461	2	2015
PIERCE RH	2	2	0.25	903	2	2017
PLATSOUCAS CD	2	2	0.0540541	639	2	1988
POWELL DJ	2	2	0.105263	497	2	2006
REBELATTO MC	2	2	0.25	903	2	2017
REIS J	2	2	0.25	903	2	2017
RICHARDSON A	2	2	0.25	903	2	2017
RICKEN G	2	2	0.2	646	2	2015
RITTERHOUSE LL	2	2	0.2	914	2	2015
RIVOLTINI L	2	2	0.0666667	730	2	1995
RODIG S	2	2	0.2	914	2	2015
RUSSELL PA	2	2	0.25	903	2	2017
SANDERS M	2	2	0.25	903	2	2017
SATO E	2	2	0.1	2304	2	2005
SCHEM C	2	2	0.2	2063	2	2015
SCHERER SJ	2	2	0.25	903	2	2017
SCHMITT WD	2	2	0.2	2063	2	2015
SCHNITT S	2	2	0.25	903	2	2017
SETTE A	2	2	0.0666667	808	2	1995
SHUKLA SA	2	2	0.2	914	2	2015
SIMON P	2	2	0.0540541	2473	2	1988
SOLINAS C	2	2	0.25	903	2	2017
SOLOMON B	2	2	0.25	903	2	2017
SOUTHWOOD S	2	2	0.0666667	808	2	1995
SPIESS PJ	2	2	0.0526316	707	2	1987
SRINIVASAN A	2	2	0.25	903	2	2017
STANTON SE	2	2	0.222222	895	2	2016
STEELE KE	2	2	0.25	903	2	2017
STRICKLAND KC	2	2	0.2	914	2	2015
SUGIE T	2	2	0.25	903	2	2017
SYMMANS WF	2	2	0.0833333	2268	2	2001
THAPA B	2	2	0.25	903	2	2017
TOOMEY MA	2	2	0.2	522	2	2015
TUNG N	2	2	0.25	903	2	2017
UNTCH M	2	2	0.2	2063	2	2015
URBANOWICZ M	2	2	0.25	903	2	2017
VAN DE VIJVER K	2	2	0.25	903	2	2017
VAN DE VIJVER M	2	2	0.25	903	2	2017
VAN DEN EYNDEN G	2	2	0.2	2306	2	2015
VAN DEN EYNDEN GGGM	2	2	0.25	903	2	2017
VON MINCKWITZ G	2	2	0.2	2063	2	2015
WATSON P	2	2	0.0833333	716	2	2001
WIDHALM G	2	2	0.2	646	2	2015
WU CJ	2	2	0.2	914	2	2015
YANNELLI JR	2	2	0.0645161	1656	2	1994
ZHA JP	2	2	0.25	903	2	2017
ZLOTT DA	2	2	0.133333	490	2	2010
ABRIGNANI S	1	1	0.111111	454	1	2016
ADAM J	1	1	0.1	428	1	2015
ADEMA GJ	1	1	0.0322581	850	1	1994
AEBERSOLD P	1	1	0.0285714	1076	1	1990
AEBERSOLD PM	1	1	0.027027	2049	1	1988
AGARAM NP	1	1	0.1	218	1	2015
AHN J	1	1	0.05	1895	1	2005
ALHAVA E	1	1	0.0357143	337	1	1997
ALI HR	1	1	0.1	221	1	2015
ALSOP J	1	1	0.125	240	1	2017
ALVARADO G	1	1	0.0769231	308	1	2012
AMBROSONE C	1	1	0.05	1895	1	2005
ANDERSEN MH	1	1	0.111111	203	1	2016
ANDERSEN R	1	1	0.111111	203	1	2016
ANDERSEN S	1	1	0.111111	352	1	2016
ANDERSON WF	1	1	0.0285714	1076	1	1990
ANDO M	1	1	0.0769231	240	1	2012
ANTON-CULVER H	1	1	0.0833333	210	1	2013
APTER S	1	1	0.0833333	281	1	2013
ARMSTRONG BK	1	1	0.0833333	210	1	2013
ARRIGONI A	1	1	0.111111	454	1	2016
ARTEAGA CL	1	1	0.111111	396	1	2016
AURA C	1	1	0.1	448	1	2015
AVIS FP	1	1	0.027027	424	1	1988
AZIMI F	1	1	0.0769231	615	1	2012
AZUMA M	1	1	0.047619	596	1	2004
BABA H	1	1	0.2	213	1	2020
BABA Y	1	1	0.2	213	1	2020
BADVE SS	1	1	0.0909091	954	1	2014
BAE JS	1	1	0.0833333	208	1	2013
BAE YJ	1	1	0.0285714	256	1	1990
BAEHNER FL	1	1	0.1	2017	1	2015
BAILEY H	1	1	0.1	2017	1	2015
BAJORIN DF	1	1	0.0555556	409	1	2007
BALKO JM	1	1	0.111111	396	1	2016
BARTH RJ	1	1	0.0294118	430	1	1991
BARTSCH R	1	1	0.111111	224	1	2016
BATISTE R	1	1	0.142857	559	1	2018
BEANE JD	1	1	0.1	270	1	2015
BEAVIS PA	1	1	0.111111	396	1	2016
BECKMANN MW	1	1	0.125	240	1	2017
BEDIKIAN A	1	1	0.0769231	308	1	2012
BEGG CB	1	1	0.0833333	210	1	2013
BELLDEGRUN A	1	1	0.027027	323	1	1988
BELLILE E	1	1	0.111111	254	1	2016
BELLONE M	1	1	0.0769231	438	1	2012
BEN-AMI E	1	1	0.0833333	281	1	2013
BEN-NUN A	1	1	0.0833333	281	1	2013
BENNETT MW	1	1	0.037037	288	1	1998
BENÍTEZ J	1	1	0.125	240	1	2017
BERNATCHEZ C	1	1	0.0769231	308	1	2012
BERWICK M	1	1	0.0833333	210	1	2013
BESSE B	1	1	0.1	428	1	2015
BESSER MJ	1	1	0.0833333	281	1	2013
BILOCQ A	1	1	0.111111	224	1	2016
BINDEA G	1	1	0.111111	224	1	2016
BIRNER P	1	1	0.111111	224	1	2016
BLAESE RM	1	1	0.0285714	1076	1	1990
BLOCK MS	1	1	0.125	240	1	2017
BLOWS FM	1	1	0.1	221	1	2015
BOCK S	1	1	0.027027	2049	1	1988
BOEZEN HM	1	1	0.0625	321	1	2009
BONNAL RJP	1	1	0.111111	454	1	2016
BONO P	1	1	0.0909091	965	1	2014
BORCH TH	1	1	0.111111	203	1	2016
BORGHI M	1	1	0.0769231	438	1	2012
BOSARI S	1	1	0.111111	454	1	2016
BOULIGNY AL	1	1	0.125	240	1	2017
BOVO G	1	1	0.111111	454	1	2016
BOWDEN S	1	1	0.1	221	1	2015
BOWTELL DD	1	1	0.125	240	1	2017
BRADBURY I	1	1	0.1	448	1	2015
BRADFORD CR	1	1	0.111111	254	1	2016
BRADY C	1	1	0.037037	288	1	1998
BRADY MS	1	1	0.0555556	228	1	2007
BRANDSTETTER A	1	1	0.1	422	1	2015
BRASE JC	1	1	0.1	777	1	2015
BREMNES RM	1	1	0.111111	352	1	2016
BRENTON JD	1	1	0.125	240	1	2017
BROWN JR	1	1	0.1	298	1	2015
BRUCKER SY	1	1	0.125	240	1	2017
BUDCZIES J	1	1	0.142857	1286	1	2018
BUFALINO R	1	1	0.0344828	871	1	1996
BUNDY B	1	1	0.05	1895	1	2005
BUSUND LT	1	1	0.111111	352	1	2016
CALCINOTTO A	1	1	0.0769231	438	1	2012
CALDAS C	1	1	0.1	221	1	2015
CALLAHAN RJ	1	1	0.0277778	327	1	1989
CAMPBELL C	1	1	0.1	448	1	2015
CAMPBELL IG	1	1	0.125	240	1	2017
CAMPO E	1	1	0.0625	241	1	2009
CANESE R	1	1	0.0769231	438	1	2012
CAREY TE	1	1	0.111111	254	1	2016
CARRASQUILLO JA	1	1	0.0277778	310	1	1989
CARREL S	1	1	0.025641	333	1	1986
CARRERAS J	1	1	0.0625	241	1	2009
CARTER C	1	1	0.027027	2049	1	1988
CARTER CS	1	1	0.0277778	310	1	1989
CARVAJAL RD	1	1	0.1	218	1	2015
CASTANEDA C	1	1	0.142857	289	1	2018
CERETTI AP	1	1	0.111111	454	1	2016
CESANA G	1	1	0.111111	454	1	2016
CHACON J	1	1	0.0769231	308	1	2012
CHAE SW	1	1	0.0588235	244	1	2008
CHANG AE	1	1	0.027027	424	1	1988
CHANG-CLAUDE J	1	1	0.125	240	1	2017
CHEN WQ	1	1	0.125	240	1	2017
CHEN YT	1	1	0.05	1895	1	2005
CHENEVIX-TRENCH G	1	1	0.125	240	1	2017
CHO Y	1	1	0.047619	424	1	2004
CHOWDHURY D	1	1	0.111111	445	1	2016
CHUDECKA-GLAZ A	1	1	0.125	240	1	2017
CHUNG MJ	1	1	0.0833333	208	1	2013
CLARK E	1	1	0.125	214	1	2017
COHEN CJ	1	1	0.0526316	254	1	2006
COLLEY DG	1	1	0.03125	228	1	1993
COLLINI P	1	1	0.0344828	871	1	1996
COLLINS JK	1	1	0.037037	288	1	1998
COLOMO L	1	1	0.0625	241	1	2009
COMBS S	1	1	0.111111	396	1	2016
CONTE P	1	1	0.0909091	323	1	2014
COOK LS	1	1	0.125	240	1	2017
COOK RS	1	1	0.111111	396	1	2016
COOPER WA	1	1	0.111111	352	1	2016
CORMIER JN	1	1	0.0769231	308	1	2012
CORNETTA K	1	1	0.0285714	1076	1	1990
COVA A	1	1	0.0769231	438	1	2012
COX HJ	1	1	0.0909091	287	1	2014
CROSTI M	1	1	0.111111	454	1	2016
CROWN JPA	1	1	0.0833333	1235	1	2013
CULVER K	1	1	0.0285714	1076	1	1990
D'ALFONSO TM	1	1	0.142857	289	1	2018
D'ANGELO SP	1	1	0.1	218	1	2015
DANFORTH DN	1	1	0.111111	252	1	2016
DARCY PK	1	1	0.111111	396	1	2016
DAVIDSON E	1	1	0.0277778	327	1	1989
DAVIDSON NE	1	1	0.0909091	954	1	2014
DAVIES MA	1	1	0.0769231	308	1	2012
DAWSON SJ	1	1	0.1	221	1	2015
DE ANDRADE JM	1	1	0.125	240	1	2017
DE BOCK GH	1	1	0.0714286	963	1	2011
DE BRUYN M	1	1	0.25	402	1	2021
DE FRANCESCO R	1	1	0.111111	454	1	2016
DE JONG RA	1	1	0.0625	321	1	2009
DE MILITO A	1	1	0.0769231	438	1	2012
DE MONTPRÉVILLE V	1	1	0.1	428	1	2015
DE RUITER EJ	1	1	0.125	227	1	2017
DE SIMONE M	1	1	0.111111	454	1	2016
DE SOUSA CB	1	1	0.125	240	1	2017
DEEN S	1	1	0.125	240	1	2017
DEFAZIO A	1	1	0.125	240	1	2017
DELALOGE S	1	1	0.0909091	323	1	2014
DELGADO CH	1	1	0.0322581	850	1	1994
DESMEDT C	1	1	0.0909091	965	1	2014
DEVRIESE LA	1	1	0.125	227	1	2017
DI LEO A	1	1	0.0833333	1235	1	2013
DICKSON MA	1	1	0.1	218	1	2015
DIETEL M	1	1	0.1	777	1	2015
DJENIDI F	1	1	0.1	428	1	2015
DOIMI FD	1	1	0.111111	396	1	2016
DONG J	1	1	0.0909091	253	1	2014
DONIA M	1	1	0.111111	203	1	2016
DONNEM T	1	1	0.111111	352	1	2016
DOS REIS FJC	1	1	0.125	240	1	2017
DOSAKA-AKITA H	1	1	0.047619	596	1	2004
DRIJFHOUT JW	1	1	0.0555556	328	1	2007
DRUBAY D	1	1	0.166667	492	1	2019
DUBINETT SM	1	1	0.0277778	327	1	1989
DUNN J	1	1	0.1	221	1	2015
DURFLINGER KH	1	1	0.0588235	208	1	2008
DURGEAU A	1	1	0.1	428	1	2015
DUSHYANTHEN S	1	1	0.111111	396	1	2016
DWYER T	1	1	0.0833333	210	1	2013
EARL HM	1	1	0.1	221	1	2015
EDWARDS RP	1	1	0.125	240	1	2017
EIDTMANN H	1	1	0.1	448	1	2015
EILBER U	1	1	0.125	240	1	2017
EINHORN JN	1	1	0.0322581	806	1	1994
EL ANDALOUSSI A	1	1	0.0526316	227	1	2006
ELGAMIL M	1	1	0.0344828	461	1	1996
ELLEBAEK E	1	1	0.111111	203	1	2016
ELLIS CE	1	1	0.1	448	1	2015
ELLIS IO	1	1	0.0714286	1092	1	2011
ENG-WONG J	1	1	0.125	214	1	2017
ENGELS K	1	1	0.142857	1286	1	2018
ESKELINEN MJ	1	1	0.0357143	337	1	1997
FAIS S	1	1	0.0769231	438	1	2012
FAVROT M	1	1	0.0322581	234	1	1994
FELDMAN SA	1	1	0.1	270	1	2015
FICARRA G	1	1	0.0909091	323	1	2014
FILIPAZZI P	1	1	0.0769231	438	1	2012
FILIPITS M	1	1	0.1	422	1	2015
FISCH K	1	1	0.1	777	1	2015
FISHER B	1	1	0.0277778	310	1	1989
FLEUREN GJ	1	1	0.0555556	328	1	2007
FOGARTY ZC	1	1	0.125	240	1	2017
FORMENTI SC	1	1	0.0416667	251	1	2001
FOX PS	1	1	0.0769231	308	1	2012
FOX S	1	1	0.125	214	1	2017
FRANCIS P	1	1	0.0833333	1235	1	2013
FRANCIS PA	1	1	0.166667	492	1	2019
FREERKSEN DL	1	1	0.027027	424	1	1988
FRIDLEY BL	1	1	0.125	240	1	2017
FROM L	1	1	0.0833333	210	1	2013
FROSINA D	1	1	0.05	1895	1	2005
FU YX	1	1	0.0526316	239	1	2006
FUCHS E	1	1	0.111111	224	1	2016
FUJII H	1	1	0.0454545	421	1	2003
FUJII S	1	1	0.0555556	1196	1	2007
FUJIWARA Y	1	1	0.0769231	240	1	2012
FUKUNAGA A	1	1	0.047619	424	1	2004
FULBRIGHT OJ	1	1	0.0769231	308	1	2012
FUMAGALLI D	1	1	0.0909091	965	1	2014
FURLANETTO J	1	1	0.142857	1286	1	2018
GADE S	1	1	0.1	777	1	2015
GALLAGHER RP	1	1	0.0833333	210	1	2013
GALON J	1	1	0.111111	224	1	2016
GAO B	1	1	0.125	240	1	2017
GAO F	1	1	0.0833333	273	1	2013
GARBER JE	1	1	0.111111	445	1	2016
GARCIA MR	1	1	0.0666667	238	1	2010
GARCÍA MJ	1	1	0.125	240	1	2017
GARCÍA-DONAS J	1	1	0.125	240	1	2017
GAZZINELLI G	1	1	0.03125	228	1	1993
GEGINAT J	1	1	0.111111	454	1	2016
GENEROSO L	1	1	0.0769231	438	1	2012
GENTRY-MAHARAJ A	1	1	0.125	240	1	2017
GERSHENWALD JE	1	1	0.0769231	308	1	2012
GHATAGE P	1	1	0.125	240	1	2017
GIANOTTI L	1	1	0.111111	454	1	2016
GIFFORD J	1	1	0.0277778	327	1	1989
GILKS B	1	1	0.125	240	1	2017
GILLANDERS WE	1	1	0.0833333	273	1	2013
GILTNANE JM	1	1	0.111111	396	1	2016
GLASS M	1	1	0.0769231	308	1	2012
GLONT SE	1	1	0.1	221	1	2015
GOFF SL	1	1	0.111111	252	1	2016
GOLDSTEIN L	1	1	0.0909091	954	1	2014
GONG DJ	1	1	0.0666667	214	1	2010
GONZALEZ A	1	1	0.0769231	308	1	2012
GOODE EL	1	1	0.125	240	1	2017
GOODMAN MT	1	1	0.125	240	1	2017
GOUNDER M	1	1	0.1	218	1	2015
GRAINGE MJ	1	1	0.0714286	1092	1	2011
GRAY K	1	1	0.166667	492	1	2019
GRAY R	1	1	0.166667	492	1	2019
GRAY RJ	1	1	0.0909091	954	1	2014
GREEN AR	1	1	0.0714286	1092	1	2011
GRIONI M	1	1	0.0769231	438	1	2012
GROBEN PA	1	1	0.0833333	210	1	2013
GRONWALD J	1	1	0.125	240	1	2017
GROSS CA	1	1	0.0666667	238	1	2010
GROVE B	1	1	0.0277778	327	1	1989
GRUARIN P	1	1	0.111111	454	1	2016
GRUBER SB	1	1	0.0833333	210	1	2013
GUARNERI V	1	1	0.0909091	323	1	2014
GUPTA R	1	1	0.142857	559	1	2018
GÓMEZ H	1	1	0.111111	396	1	2016
HAACK H	1	1	0.1	298	1	2015
HACKL M	1	1	0.111111	224	1	2016
HAINFELLNER JA	1	1	0.1	422	1	2015
HALD S	1	1	0.111111	352	1	2016
HAMANISHI J	1	1	0.0555556	1196	1	2007
HAMOUDI R	1	1	0.0625	241	1	2009
HAMPTON C	1	1	0.0909091	287	1	2014
HAN S	1	1	0.0909091	253	1	2014
HANUSCH C	1	1	0.142857	1286	1	2018
HAO HL	1	1	0.0833333	210	1	2013
HARNETT PR	1	1	0.125	240	1	2017
HARRIS S	1	1	0.0909091	287	1	2014
HARTKOPF AD	1	1	0.125	240	1	2017
HEEMSKERK B	1	1	0.0526316	254	1	2006
HEGI ME	1	1	0.1	422	1	2015
HEIN A	1	1	0.125	240	1	2017
HEINZL H	1	1	0.111111	224	1	2016
HENDEL HW	1	1	0.111111	203	1	2016
HEPPNER BI	1	1	0.142857	1286	1	2018
HERNANDEZ BY	1	1	0.125	240	1	2017
HERPEL E	1	1	0.125	240	1	2017
HERR H	1	1	0.0555556	409	1	2007
HIGUCHI T	1	1	0.0555556	1196	1	2007
HILLER L	1	1	0.1	221	1	2015
HIRAOKA K	1	1	0.047619	424	1	2004
HIRATA T	1	1	0.0769231	240	1	2012
HITRE E	1	1	0.0833333	1235	1	2013
HOGDALL E	1	1	0.125	240	1	2017
HOLLEMA H	1	1	0.0625	321	1	2009
HOMSI J	1	1	0.0769231	308	1	2012
HONG JJ	1	1	0.0666667	238	1	2010
HONJO T	1	1	0.0555556	1196	1	2007
HOOGEBOOM BN	1	1	0.0625	321	1	2009
HOU L	1	1	0.142857	559	1	2018
HOWAT WJ	1	1	0.0625	241	1	2009
HUANG SD	1	1	0.0666667	214	1	2010
HUANG Y	1	1	0.0909091	253	1	2014
HUBER V	1	1	0.0769231	438	1	2012
HUNG J	1	1	0.125	240	1	2017
HUNTSMAN DG	1	1	0.125	240	1	2017
HUOBER J	1	1	0.142857	1286	1	2018
HWU P	1	1	0.0769231	308	1	2012
HWU WJ	1	1	0.0769231	308	1	2012
HÖLMICH LR	1	1	0.111111	203	1	2016
ICHIHARA F	1	1	0.0454545	421	1	2003
IERO M	1	1	0.0769231	438	1	2012
ILYAS S	1	1	0.111111	252	1	2016
INTERMAGGIO MP	1	1	0.125	240	1	2017
ISHIMOTO T	1	1	0.2	213	1	2020
ITOH T	1	1	0.047619	424	1	2004
ITZHAKI O	1	1	0.0833333	281	1	2013
IVERSEN TZ	1	1	0.111111	203	1	2016
IWASAKI M	1	1	0.0555556	1196	1	2007
IWATSUKI M	1	1	0.2	213	1	2020
JACHETTI E	1	1	0.0769231	438	1	2012
JANG KY	1	1	0.0833333	208	1	2013
JANG MH	1	1	0.0833333	244	1	2013
JENNINGS C	1	1	0.0333333	516	1	1995
JENSEN A	1	1	0.125	240	1	2017
JIANG T	1	1	0.0909091	253	1	2014
JIMENEZ-LINAN M	1	1	0.125	240	1	2017
JOGAI S	1	1	0.0909091	287	1	2014
JOHNATTY SE	1	1	0.125	240	1	2017
JOHNSON LA	1	1	0.0526316	254	1	2006
JOHNSON VE	1	1	0.0769231	308	1	2012
JONES EM	1	1	0.03125	228	1	1993
JONES VE	1	1	0.0909091	954	1	2014
JORDANOVA ES	1	1	0.0555556	328	1	2007
JOSE V	1	1	0.0909091	965	1	2014
JOTEREAU F	1	1	0.0322581	234	1	1994
JUNG AY	1	1	0.125	240	1	2017
KAKAL JA	1	1	0.0769231	357	1	2012
KALLI KR	1	1	0.125	240	1	2017
KANETSKY PA	1	1	0.0833333	210	1	2013
KANG MJ	1	1	0.0833333	208	1	2013
KANG XQ	1	1	0.0333333	516	1	1995
KAO SC	1	1	0.111111	352	1	2016
KARLAN BY	1	1	0.125	240	1	2017
KARN T	1	1	0.142857	1286	1	2018
KARPINSKYJ C	1	1	0.125	240	1	2017
KARSON EM	1	1	0.0285714	1076	1	1990
KASID A	1	1	0.0285714	1076	1	1990
KASSIM SH	1	1	0.1	270	1	2015
KATAJA V	1	1	0.0909091	965	1	2014
KATO K	1	1	0.047619	424	1	2004
KATOH H	1	1	0.047619	424	1	2004
KATSUMATA N	1	1	0.0769231	240	1	2012
KAUL K	1	1	0.0416667	404	1	2001
KAWAIDA H	1	1	0.0454545	421	1	2003
KAWARADA Y	1	1	0.047619	424	1	2004
KELEMEN LE	1	1	0.125	240	1	2017
KELLEY JL	1	1	0.125	240	1	2017
KENNEDY CJ	1	1	0.125	240	1	2017
KENTER GG	1	1	0.0555556	328	1	2007
KEOHAN ML	1	1	0.1	218	1	2015
KEPNER J	1	1	0.05	1895	1	2005
KERKAR SP	1	1	0.1	270	1	2015
KHANEHKENARI MR	1	1	0.111111	352	1	2016
KIERMAIER A	1	1	0.125	214	1	2017
KIESEL B	1	1	0.1	422	1	2015
KILVÆR TL	1	1	0.111111	352	1	2016
KIM EJ	1	1	0.0833333	244	1	2013
KIM HJ	1	1	0.0833333	244	1	2013
KIM JH	1	1	0.0833333	244	1	2013
KIM JR	1	1	0.0833333	208	1	2013
KIM K	1	1	0.0769231	308	1	2012
KIM KM	1	1	0.0833333	208	1	2013
KIM MA	1	1	0.0588235	244	1	2008
KIM WH	1	1	0.0588235	244	1	2008
KIM YJ	1	1	0.0833333	244	1	2013
KING EV	1	1	0.0909091	287	1	2014
KINOSHITA I	1	1	0.047619	596	1	2004
KINOSHITA T	1	1	0.0769231	240	1	2012
KIYOZUMI Y	1	1	0.2	213	1	2020
KJAER SK	1	1	0.125	240	1	2017
KLARE P	1	1	0.1	777	1	2015
KLEBANOFF CA	1	1	0.111111	252	1	2016
KLEMEN ND	1	1	0.111111	252	1	2016
KOMMOSS S	1	1	0.125	240	1	2017
KONDO S	1	1	0.047619	424	1	2004
KONGSTED P	1	1	0.111111	203	1	2016
KONISHI J	1	1	0.047619	596	1	2004
KONO K	1	1	0.0454545	421	1	2003
KOSMA VM	1	1	0.0357143	337	1	1997
KOURILSKY P	1	1	0.0322581	234	1	1994
KOZIAK JM	1	1	0.125	240	1	2017
KRADIN RL	1	1	0.0277778	327	1	1989
KRAPPMANN K	1	1	0.1	777	1	2015
KRICKER A	1	1	0.0833333	210	1	2013
KRONENWETT R	1	1	0.1	777	1	2015
KUBI A	1	1	0.0833333	281	1	2013
KUK D	1	1	0.1	218	1	2015
KURC T	1	1	0.142857	559	1	2018
KURNICK JT	1	1	0.0277778	327	1	1989
KUROKAWA T	1	1	0.047619	424	1	2004
KURSCHEID S	1	1	0.1	422	1	2015
KWAPPENBERG KMC	1	1	0.0555556	328	1	2007
KWON KS	1	1	0.0833333	208	1	2013
KWONG MLM	1	1	0.111111	252	1	2016
KÖBEL M	1	1	0.125	240	1	2017
LAFRENIERE R	1	1	0.025641	1636	1	1986
LANGAN RC	1	1	0.0666667	238	1	2010
LANNIN DR	1	1	0.1	298	1	2015
LARSON SM	1	1	0.0277778	310	1	1989
LAURENCOT CM	1	1	0.0666667	238	1	2010
LAZAR AJ	1	1	0.142857	559	1	2018
LAZARUS DS	1	1	0.0277778	327	1	1989
LEDERER B	1	1	0.142857	1286	1	2018
LEE AHS	1	1	0.0714286	1092	1	2011
LEE BL	1	1	0.0588235	244	1	2008
LEE H	1	1	0.0833333	208	1	2013
LEE HJ	1	1	0.0833333	244	1	2013
LEE HS	1	1	0.0588235	244	1	2008
LEE JE	1	1	0.0769231	308	1	2012
LEE YJ	1	1	0.0588235	244	1	2008
LELE S	1	1	0.05	1895	1	2005
LEMONNIER J	1	1	0.166667	492	1	2019
LESNIAK MS	1	1	0.0526316	227	1	2006
LESTER J	1	1	0.125	240	1	2017
LEVY D	1	1	0.0833333	281	1	2013
LI Q	1	1	0.0909091	253	1	2014
LI YF	1	1	0.0344828	461	1	1996
LI Z	1	1	0.125	240	1	2017
LINEHAN WM	1	1	0.027027	424	1	1988
LIPPONEN P	1	1	0.0322581	232	1	1994
LIPPONEN PK	1	1	0.0357143	337	1	1997
LIU B	1	1	0.1	221	1	2015
LIU JF	1	1	0.111111	445	1	2016
LIU Y	1	1	0.0909091	253	1	2014
LIZEE G	1	1	0.0769231	308	1	2012
LOFTUS D	1	1	0.0344828	461	1	1996
LONGACRE TA	1	1	0.125	240	1	2017
LOPES ER	1	1	0.03125	228	1	1993
LOPEZ-GUILLERMO A	1	1	0.0625	241	1	2009
LU L	1	1	0.111111	252	1	2016
LUBINSKI J	1	1	0.125	240	1	2017
LUCCI A	1	1	0.0769231	308	1	2012
LUO L	1	1	0.0833333	210	1	2013
LYNCH HT	1	1	0.0416667	404	1	2001
MACMILLAN RD	1	1	0.0714286	1092	1	2011
MACPHERSON N	1	1	0.0714286	297	1	2011
MAGLIOCCO AM	1	1	0.125	240	1	2017
MAHMOUD SMA	1	1	0.0714286	1092	1	2011
MAHONEY S	1	1	0.0769231	308	1	2012
MALLAL SA	1	1	0.111111	396	1	2016
MAMI-CHOUAIB F	1	1	0.1	428	1	2015
MANDAI M	1	1	0.0555556	1196	1	2007
MANSARAY R	1	1	0.0769231	308	1	2012
MARINCOLA FM	1	1	0.0333333	292	1	1995
MARKEL G	1	1	0.0833333	281	1	2013
MARONI N	1	1	0.111111	454	1	2016
MAROSI C	1	1	0.1	422	1	2015
MARTINEZ A	1	1	0.0625	241	1	2009
MARTINO S	1	1	0.0909091	954	1	2014
MATHIEU MC	1	1	0.0909091	323	1	2014
MAZZARA S	1	1	0.111111	454	1	2016
MCCARTHY SW	1	1	0.0769231	615	1	2012
MCCAULEY BM	1	1	0.125	240	1	2017
MCCURLEY TL	1	1	0.03125	228	1	1993
MCGUIRE V	1	1	0.125	240	1	2017
MCHUGH J	1	1	0.111111	254	1	2016
MCLEAN S	1	1	0.111111	254	1	2016
MCMANNIS JD	1	1	0.0769231	308	1	2012
MEHTA K	1	1	0.1	777	1	2015
MELIEF CJM	1	1	0.0555556	328	1	2007
MELLOWS T	1	1	0.0909091	287	1	2014
MENKISZAK J	1	1	0.125	240	1	2017
MENON U	1	1	0.125	240	1	2017
MERINO MJ	1	1	0.0285714	1076	1	1990
MET Ö	1	1	0.111111	203	1	2016
MEURICE G	1	1	0.1	428	1	2015
MIESCHER S	1	1	0.025641	333	1	1986
MIHM MC	1	1	0.0344828	250	1	1996
MIHM MG	1	1	0.0344828	871	1	1996
MIKI T	1	1	0.0322581	850	1	1994
MILLER AD	1	1	0.0285714	1076	1	1990
MILLER P	1	1	0.0769231	308	1	2012
MILLER VA	1	1	0.111111	396	1	2016
MINATO N	1	1	0.0555556	1196	1	2007
MIYAMOTO M	1	1	0.047619	424	1	2004
MIYAMOTO Y	1	1	0.2	213	1	2020
MLECNIK B	1	1	0.111111	224	1	2016
MODUGNO F	1	1	0.125	240	1	2017
MOEN R	1	1	0.0285714	1076	1	1990
MONCRIEFF M	1	1	0.0769231	615	1	2012
MONTSERRAT E	1	1	0.0625	241	1	2009
MOON WS	1	1	0.0833333	208	1	2013
MOON YJ	1	1	0.0833333	208	1	2013
MORIKAWA T	1	1	0.047619	424	1	2004
MORO M	1	1	0.111111	454	1	2016
MOYER J	1	1	0.111111	254	1	2016
MOYSICH KB	1	1	0.125	240	1	2017
MUENST S	1	1	0.0833333	273	1	2013
MUGGIA F	1	1	0.0416667	251	1	2001
MULE JJ	1	1	0.0294118	430	1	1991
MUNZONE E	1	1	0.166667	492	1	2019
MURAKAMI S	1	1	0.047619	424	1	2004
MURALI R	1	1	0.0769231	615	1	2012
NAGLER A	1	1	0.0833333	281	1	2013
NAHVI AV	1	1	0.1	270	1	2015
NAKAKUBO Y	1	1	0.047619	424	1	2004
NATANZON Y	1	1	0.125	240	1	2017
NATION J	1	1	0.125	240	1	2017
NELSON G	1	1	0.125	240	1	2017
NESS RB	1	1	0.125	240	1	2017
NESSLINGER NJ	1	1	0.0769231	399	1	2012
NGO LT	1	1	0.1	270	1	2015
NGUYEN N	1	1	0.111111	254	1	2016
NGUYEN V	1	1	0.142857	559	1	2018
NIELSEN JS	1	1	0.0769231	399	1	2012
NISHIKAWA H	1	1	0.05	1895	1	2005
NISHIMURA M	1	1	0.047619	596	1	2004
NIXON C	1	1	0.1	298	1	2015
NOSKE A	1	1	0.142857	1286	1	2018
O'CONNELL J	1	1	0.037037	288	1	1998
O'SULLIVAN GC	1	1	0.037037	288	1	1998
OBERMANN EC	1	1	0.0833333	273	1	2013
ODUNSI K	1	1	0.05	1895	1	2005
ODUNSI T	1	1	0.05	1895	1	2005
OERTLI D	1	1	0.0833333	273	1	2013
OFFRINGA R	1	1	0.0555556	328	1	2007
OHAYON D	1	1	0.0833333	281	1	2013
OHAYON Y	1	1	0.0833333	281	1	2013
OHTANI H	1	1	0.05	1895	1	2005
OKADOME K	1	1	0.2	213	1	2020
OKAZAKI T	1	1	0.0555556	1196	1	2007
OKUSHIBA S	1	1	0.047619	424	1	2004
OLLILA DW	1	1	0.0833333	210	1	2013
OLSON SH	1	1	0.05	1895	1	2005
ONO M	1	1	0.0769231	240	1	2012
OOFT ML	1	1	0.125	227	1	2017
OPOCHER E	1	1	0.111111	454	1	2016
ORATZ R	1	1	0.0416667	251	1	2001
ORLOW I	1	1	0.0833333	210	1	2013
ORSULIC S	1	1	0.125	240	1	2017
OSHIKIRI T	1	1	0.047619	424	1	2004
OSORIO A	1	1	0.125	240	1	2017
OSZUREK O	1	1	0.125	240	1	2017
OTTENSMEIER CH	1	1	0.0909091	287	1	2014
PAGANI M	1	1	0.111111	454	1	2016
PAIJENS ST	1	1	0.25	402	1	2021
PAINE S	1	1	0.0833333	210	1	2013
PAISH EC	1	1	0.0714286	1092	1	2011
PALACIOS J	1	1	0.125	240	1	2017
PALLESCHI A	1	1	0.111111	454	1	2016
PANAGEAS KS	1	1	0.0555556	228	1	2007
PANNETIER C	1	1	0.0322581	234	1	1994
PANZERI I	1	1	0.111111	454	1	2016
PAPADOPOULOS N	1	1	0.0769231	308	1	2012
PARK HS	1	1	0.0833333	208	1	2013
PARK SY	1	1	0.0833333	244	1	2013
PARKINSON DR	1	1	0.0322581	806	1	1994
PARMIANI G	1	1	0.0769231	438	1	2012
PATEL A	1	1	0.0555556	228	1	2007
PATEL NN	1	1	0.0909091	287	1	2014
PATEL S	1	1	0.0769231	308	1	2012
PAULSEN EE	1	1	0.111111	352	1	2016
PAYABYAB EC	1	1	0.111111	252	1	2016
PEREGO RA	1	1	0.111111	454	1	2016
PERIM D	1	1	0.111111	254	1	2016
PETERSON L	1	1	0.111111	254	1	2016
PICCART-GEBHART MJ	1	1	0.1	448	1	2015
PIERSMA SJ	1	1	0.0555556	328	1	2007
PIETTE F	1	1	0.0833333	1235	1	2013
PILKINTON MA	1	1	0.111111	396	1	2016
PINTO CE	1	1	0.0277778	327	1	1989
PIPER K	1	1	0.0909091	287	1	2014
POLITANO C	1	1	0.111111	454	1	2016
POOLE CJ	1	1	0.1	221	1	2015
POWE DG	1	1	0.0714286	1092	1	2011
PRAYER D	1	1	0.111111	224	1	2016
PREFFER FI	1	1	0.0277778	327	1	1989
PRIETO PA	1	1	0.0666667	238	1	2010
PRIETO V	1	1	0.0769231	308	1	2012
PRIMROSE J	1	1	0.0909091	287	1	2014
PRINCE M	1	1	0.111111	254	1	2016
PROVASI E	1	1	0.111111	454	1	2016
PROVENZANO E	1	1	0.1	221	1	2015
PUISIEUX I	1	1	0.0322581	234	1	1994
PUSZTAI L	1	1	0.1	298	1	2015
QIAN F	1	1	0.05	1895	1	2005
QIN LX	1	1	0.1	218	1	2015
QIN YH	1	1	0.0666667	214	1	2010
QUINAUX E	1	1	0.0833333	1235	1	2013
RADOSEVIC-ROBIN N	1	1	0.142857	289	1	2018
RADVANYI LG	1	1	0.0769231	308	1	2012
RAJKY O	1	1	0.1	422	1	2015
RAMACHANDRAN R	1	1	0.0769231	308	1	2012
RAMBAU PF	1	1	0.125	240	1	2017
RAMUS SJ	1	1	0.125	240	1	2017
RANDALL CJ	1	1	0.0909091	287	1	2014
RANZANI V	1	1	0.111111	454	1	2016
RAO AUK	1	1	0.142857	559	1	2018
READ EJ	1	1	0.0277778	310	1	1989
REIMER T	1	1	0.1	777	1	2015
REINER AS	1	1	0.0833333	210	1	2013
REIS DD	1	1	0.03125	228	1	1993
REIS JS	1	1	0.1	2017	1	2015
REUTER VE	1	1	0.0555556	409	1	2007
RICHARDSEN E	1	1	0.111111	352	1	2016
RICHARDSON AL	1	1	0.1	2017	1	2015
RICUPITO A	1	1	0.0769231	438	1	2012
RILEY C	1	1	0.0909091	287	1	2014
RILEY LB	1	1	0.0285714	256	1	1990
RITTER G	1	1	0.05	1895	1	2005
ROBERTSON CN	1	1	0.027027	424	1	1988
ROBLES-DÍAZ L	1	1	0.125	240	1	2017
ROCHE D	1	1	0.037037	288	1	1998
RONCADOR G	1	1	0.0625	241	1	2009
ROPPONEN KM	1	1	0.0357143	337	1	1997
ROSS MI	1	1	0.0769231	308	1	2012
ROSSETTI G	1	1	0.111111	454	1	2016
ROSSETTI M	1	1	0.0769231	438	1	2012
ROSSO S	1	1	0.0833333	210	1	2013
ROTHSTEIN JH	1	1	0.125	240	1	2017
ROUAS G	1	1	0.0833333	1235	1	2013
ROYAL R	1	1	0.0769231	308	1	2012
ROZEK L	1	1	0.111111	254	1	2016
RUEBNER M	1	1	0.125	240	1	2017
RUMCHEVA P	1	1	0.0769231	615	1	2012
RYAN A	1	1	0.125	240	1	2017
RYZHOV SV	1	1	0.111111	396	1	2016
SAHOTA RA	1	1	0.0769231	399	1	2012
SALAT C	1	1	0.1	777	1	2015
SALGALLER ML	1	1	0.0333333	292	1	1995
SALMERON MA	1	1	0.0285714	256	1	1990
SALTZ J	1	1	0.142857	559	1	2018
SAMARAS D	1	1	0.142857	559	1	2018
SANCHEZ J	1	1	0.142857	289	1	2018
SANDERS ME	1	1	0.111111	396	1	2016
SANTAMBROGIO L	1	1	0.111111	454	1	2016
SANTINAMI M	1	1	0.0769231	438	1	2012
SANTOIEMMA PP	1	1	0.1	243	1	2015
SAPHNER TJ	1	1	0.0909091	954	1	2014
SARNICOLA ML	1	1	0.111111	454	1	2016
SAW RP	1	1	0.0769231	615	1	2012
SCHACHTER J	1	1	0.0833333	281	1	2013
SCHALPER K	1	1	0.1	298	1	2015
SCHMIDT M	1	1	0.1	777	1	2015
SCHNEEWEISS A	1	1	0.142857	1286	1	2018
SCHWARTZ GK	1	1	0.1	218	1	2015
SCHWARTZENTRUBER D	1	1	0.027027	2049	1	1988
SCHWARTZENTRUBER DJ	1	1	0.0322581	806	1	1994
SCOLYER RA	1	1	0.0769231	615	1	2012
SEO AN	1	1	0.0833333	244	1	2013
SHALMON B	1	1	0.0833333	281	1	2013
SHANAHAN F	1	1	0.037037	288	1	1998
SHAPIRA-FROMMER R	1	1	0.0833333	281	1	2013
SHAPIRO RL	1	1	0.0416667	251	1	2001
SHARMA A	1	1	0.142857	559	1	2018
SHARMA P	1	1	0.0555556	409	1	2007
SHARMA R	1	1	0.125	240	1	2017
SHEN QA	1	1	0.0666667	214	1	2010
SHEN Y	1	1	0.0555556	409	1	2007
SHIBATA T	1	1	0.0769231	240	1	2012
SHIMIZU C	1	1	0.0769231	240	1	2012
SHIMONI A	1	1	0.0833333	281	1	2013
SHMULEVICH I	1	1	0.142857	559	1	2018
SHOLL LM	1	1	0.1	469	1	2015
SHOSHANI N	1	1	0.0833333	281	1	2013
SHOUSHTARI AN	1	1	0.1	218	1	2015
SHPALL E	1	1	0.0769231	308	1	2012
SHROYER KR	1	1	0.142857	559	1	2018
SHULMAN LN	1	1	0.0909091	954	1	2014
SIEH W	1	1	0.125	240	1	2017
SILVER MR	1	1	0.1	298	1	2015
SIMPSON C	1	1	0.027027	2049	1	1988
SIMPSON CG	1	1	0.027027	424	1	1988
SINGH N	1	1	0.125	240	1	2017
SINGH P	1	1	0.142857	559	1	2018
SINN BV	1	1	0.1	777	1	2015
SLEDGE GW	1	1	0.0909091	954	1	2014
SMYRK TC	1	1	0.0416667	404	1	2001
SMYTH MJ	1	1	0.0909091	965	1	2014
SOMERVILLE RP	1	1	0.111111	252	1	2016
SOYSAL SD	1	1	0.0833333	273	1	2013
SPANBERGER T	1	1	0.111111	224	1	2016
SPARANO JA	1	1	0.0909091	954	1	2014
SPECTOR M	1	1	0.111111	254	1	2016
SPIESS P	1	1	0.025641	1636	1	1986
STAEBLER A	1	1	0.125	240	1	2017
STEED H	1	1	0.125	240	1	2017
STEINBERG SM	1	1	0.111111	252	1	2016
STEPHENS PJ	1	1	0.111111	396	1	2016
STOVER E	1	1	0.1	469	1	2015
STRATEN PT	1	1	0.111111	203	1	2016
STRAUSS HW	1	1	0.0277778	327	1	1989
STUNNENBERG HG	1	1	0.111111	454	1	2016
SUCHAK K	1	1	0.0909091	287	1	2014
SUGAI H	1	1	0.0454545	421	1	2003
SUZUOKI M	1	1	0.047619	424	1	2004
SVANE IM	1	1	0.111111	203	1	2016
SWAIN SM	1	1	0.125	214	1	2017
SYRJANEN K	1	1	0.0322581	232	1	1994
SÁNCHEZ V	1	1	0.111111	396	1	2016
TAKAHASHI A	1	1	0.0454545	421	1	2003
TAKAKURA K	1	1	0.0555556	1196	1	2007
TAKIGUCHI Y	1	1	0.0769231	240	1	2012
TALJA M	1	1	0.0322581	232	1	1994
TAMURA K	1	1	0.0769231	240	1	2012
TANAKA Y	1	1	0.0555556	1196	1	2007
TANZAWA H	1	1	0.0769231	240	1	2012
TAP WD	1	1	0.1	218	1	2015
TARAN FA	1	1	0.125	240	1	2017
TAYLOR JMG	1	1	0.111111	254	1	2016
TAYLOR RC	1	1	0.0555556	228	1	2007
TEN HOOR KA	1	1	0.0625	321	1	2009
TESCH H	1	1	0.1	777	1	2015
THIRDBOROUGH SM	1	1	0.0909091	287	1	2014
THOMAS D	1	1	0.111111	254	1	2016
THOMAS GJ	1	1	0.0909091	287	1	2014
THOMAS NE	1	1	0.0833333	210	1	2013
THOMPSON JF	1	1	0.0769231	615	1	2012
THORSSON V	1	1	0.142857	559	1	2018
TIEZZI DG	1	1	0.125	240	1	2017
TOLOCZKO A	1	1	0.125	240	1	2017
TOSTES S	1	1	0.03125	228	1	1993
TOTH C	1	1	0.0769231	308	1	2012
TOTIS M	1	1	0.111111	454	1	2016
TOY ST	1	1	0.027027	2049	1	1988
TRAN KQ	1	1	0.0588235	208	1	2008
TREVES AJ	1	1	0.0833333	281	1	2013
TRUONG PT	1	1	0.0714286	297	1	2011
TSUDA H	1	1	0.0769231	240	1	2012
VAIRA V	1	1	0.111111	454	1	2016
VALIDIRE P	1	1	0.1	428	1	2015
VAN ARNAM J	1	1	0.142857	559	1	2018
VAN DER BURG SH	1	1	0.0555556	328	1	2007
VAN DER HULST JM	1	1	0.0555556	328	1	2007
VAN DER ZEE AGJ	1	1	0.0625	321	1	2009
VAN EENOO F	1	1	0.0833333	1235	1	2013
VAN MACKELENBERGH M	1	1	0.142857	1286	1	2018
VAN POELGEEST MIE	1	1	0.0555556	328	1	2007
VENN A	1	1	0.0833333	210	1	2013
VESALAINEN S	1	1	0.0322581	232	1	1994
VIERKANT RA	1	1	0.125	240	1	2017
VILLAMOR N	1	1	0.0625	241	1	2009
VIRANI S	1	1	0.111111	254	1	2016
VLEDDER A	1	1	0.25	402	1	2021
VOLM MD	1	1	0.0416667	251	1	2001
VONESCHENBACH A	1	1	0.0285714	256	1	1990
VONFLIEDNER V	1	1	0.025641	333	1	1986
WACHTER DL	1	1	0.125	240	1	2017
WAGLE S	1	1	0.0833333	208	1	2013
WAGNER P	1	1	0.125	240	1	2017
WALLINE H	1	1	0.111111	254	1	2016
WANG C	1	1	0.125	240	1	2017
WANG K	1	1	0.111111	396	1	2016
WANG M	1	1	0.0909091	954	1	2014
WANG Y	1	1	0.125	395	1	2017
WANG YH	1	1	0.125	508	1	2017
WARD MJ	1	1	0.0909091	287	1	2014
WARDELL S	1	1	0.0769231	308	1	2012
WATANABE M	1	1	0.2	213	1	2020
WATKINS JC	1	1	0.1	469	1	2015
WEBB A	1	1	0.0909091	287	1	2014
WEBB JR	1	1	0.0909091	312	1	2014
WEBER JS	1	1	0.0322581	806	1	1994
WEBER KE	1	1	0.142857	1286	1	2018
WEI JP	1	1	0.027027	2049	1	1988
WELLER M	1	1	0.1	422	1	2015
WEN SJ	1	1	0.0555556	409	1	2007
WEST NR	1	1	0.0714286	297	1	2011
WHITESIDE TL	1	1	0.025641	333	1	1986
WHITTEMORE AS	1	1	0.125	240	1	2017
WICK W	1	1	0.1	422	1	2015
WIDSCHWENDTER M	1	1	0.125	240	1	2017
WILCOX H	1	1	0.0833333	210	1	2013
WILLEMS SM	1	1	0.125	227	1	2017
WIMBERLY H	1	1	0.1	298	1	2015
WINHAM SJ	1	1	0.125	240	1	2017
WOLF GT	1	1	0.111111	254	1	2016
WOLFF AC	1	1	0.0909091	954	1	2014
WOOD WC	1	1	0.0909091	954	1	2014
WU A	1	1	0.0909091	253	1	2014
WU R	1	1	0.0769231	308	1	2012
WÖHRER A	1	1	0.1	422	1	2015
YAGI H	1	1	0.0555556	1196	1	2007
YAGI T	1	1	0.2	213	1	2020
YAMADA S	1	1	0.0555556	409	1	2007
YAMAGUCHI K	1	1	0.0555556	1196	1	2007
YAMAMOTO H	1	1	0.0769231	240	1	2012
YAMAMOTO S	1	1	0.0769231	240	1	2012
YAMAZAKI K	1	1	0.047619	596	1	2004
YANNELLI YR	1	1	0.0333333	292	1	1995
YEE HT	1	1	0.0416667	251	1	2001
YELENSKY R	1	1	0.111111	396	1	2016
YERUSHALMI R	1	1	0.0833333	281	1	2013
YOLLES P	1	1	0.0277778	310	1	1989
YONEMORI K	1	1	0.0769231	240	1	2012
YOSHIDA N	1	1	0.2	213	1	2020
YU P	1	1	0.0526316	239	1	2006
ZANETTI R	1	1	0.0833333	210	1	2013
ZHANG C	1	1	0.0909091	253	1	2014
ZHANG L	1	1	0.1	270	1	2015
ZHANG M	1	1	0.0769231	308	1	2012
ZHANG Y	1	1	0.0666667	214	1	2010
ZHAO TH	1	1	0.142857	559	1	2018
ZHENG ZL	1	1	0.1	270	1	2015
ZHOU JH	1	1	0.0588235	208	1	2008
ZIELINSKI C	1	1	0.111111	224	1	2016
ZIELINSKI CC	1	1	0.1	422	1	2015
ZIKICH D	1	1	0.0833333	281	1	2013
ZIPPEL DB	1	1	0.0833333	281	1	2013
ZUCCHINI N	1	1	0.111111	454	1	2016
ZURRIDA S	1	1	0.0344828	871	1	1996

## Sheet: WordCloud
Terms	Frequency
expression	20
survival	20
t-cells	15
carcinoma	14
immunotherapy	11
cancer	10
regulatory t-cells	10
blockade	9
chemotherapy	9
cells	8
neoadjuvant chemotherapy	8
cd8(+) t-cells	7
prognostic-significance	7
safety	7
therapy	7
colorectal-cancer	6
dendritic cells	6
identification	6
interleukin-2	6
metastatic melanoma	6
b-cells	5
immune cells	5
malignant-melanoma	5
prognosis	5
b7-h1	4
estrogen-receptor	4
ovarian-cancer	4
predictive-value	4
progression	4
responses	4
tertiary lymphoid structures	4
trastuzumab	4
activation	3
adoptive immunotherapy	3
anti-pd-l1 antibody	3
antibody	3
antigen	3
antigens	3
antitumor immunity	3
breast-cancer	3
cancer regression	3
docetaxel	3
favorable prognosis	3
human-papillomavirus	3
immune-response	3
inhibition	3
ipilimumab	3
lung-cancer	3
melanoma	3
microsatellite instability	3
